# Supplementary material for: KDM3A catalyses the oxidation of acetyl-lysine to hydroxyacetyl-lysine on histone H3K9
Source: Nat Chem. 2026 Apr 15;18(5):823–34. doi: 10.1038/s41557-026-02112-x (PMC13149330; doi:10.1038/s41557-026-02112-x)
Supplement: Supplementary file 3 — Raw MS data for Fig. 1h. [file 41557_2026_2112_MOESM3_ESM.xlsx]

## Sheet: Fig. 1h
		A. Standard hydroxylation reaction				B. No Ascorbate				C. No Fe				D. No 2OG				E. No TCEP				F. No Enzyme
Time	Raw data	0 min		60 min		0 min		60 min		0 min		60 min		0 min		60 min		0 min		60 min		0 min		60 min
Replicates	Peak intensities	Kac	KacOH (+16)	Kac	KacOH (+16)	Kac	KacOH (+16)	Kac	KacOH (+16)	Kac	KacOH (+16)	Kac	KacOH (+16)	Kac	KacOH (+16)	Kac	KacOH (+16)	Kac	KacOH (+16)	Kac	KacOH (+16)	Kac	KacOH (+16)	Kac	KacOH (+16)
1		507.8	0	206.2	154.7	772.6	0	1967.2	340.2	1416.4	0	148	5.85	266.7	0	2699.5	0	807.3	0	109.4	58.5	1089.4	0	1840.5	0
2		1318.2	0	71.8	72.1	1279.4	0	624.1	126.7	510.2	0	1887.9	157.7	1263.7	0	990	0	233.7	0	629	409.4	621.2	0	3398.2	0
3		2786	0	786	700.7	3414.3	0	3135.1	687.7	199.7	0	1358.2	47.6	779.6	0	767.9	0	207.4	0	287.9	141.8	650.5	0	198.7	0
	60 min	Standard		-Asc		-Fe(II)		-2OG		-TCEP		-Enz
	Relative abundance (%)	Kac	KacOH (+16)	Kac	KacOH (+16)	Kac	KacOH (+16)	Kac	KacOH (+16)	Kac	KacOH (+16)	Kac	KacOH (+16)
	1	57.1349	42.8651	85.2561	14.7439	96.1976	3.8024	100	0	65.1578	34.8422	100	0
	2	49.8958	50.1042	83.1247	16.8753	92.2908	7.70923	100	0	60.574	39.426	100	0
	3	52.8688	47.1312	82.0106	17.9894	96.614	3.38597	100	0	67.0002	32.9998	100	0
