# Supplementary material for: KDM3A catalyses the oxidation of acetyl-lysine to hydroxyacetyl-lysine on histone H3K9
Source: Nat Chem. 2026 Apr 15;18(5):823–34. doi: 10.1038/s41557-026-02112-x (PMC13149330; doi:10.1038/s41557-026-02112-x)
Supplement: Supplementary file 4 — Uncropped western gel blots for Fig. 2a,b and immunofluorescence data analysis for Fig. 2f. [file 41557_2026_2112_MOESM4_ESM.zip]

Archive with 3 entries (2 files):
- SDF_Fig2/
- SDF_Fig2/SDF Fig 2ab.pdf
- SDF_Fig2/SDF_Fig2f.xlsx
