# Supplementary material for: KDM3A catalyses the oxidation of acetyl-lysine to hydroxyacetyl-lysine on histone H3K9
Source: Nat Chem. 2026 Apr 15;18(5):823–34. doi: 10.1038/s41557-026-02112-x (PMC13149330; doi:10.1038/s41557-026-02112-x)
Supplement: Supplementary file 4 — Uncropped western gel blots for Fig. 2a,b and immunofluorescence data analysis for Fig. 2f. [file 41557_2026_2112_MOESM4_ESM.zip › SDF_Fig2/SDF_Fig2f.xlsx]

## Sheet: Fig 2f
		Display	Nuclei Selected (2) - Number of Objects	Nuclei Selected (2) - Overall Intensity Nucleus TEST - Alexa 594 Mean - Mean ...	Nuclei Selected (2) - Overall Intensity Nucleus TEST - Alexa 594 Mean - StdDe...	Nuclei Selected (2) - Overall Intensity Nucleus Alexa 488 Mean - Mean per Well	Nuclei Selected (2) - Overall Intensity Nucleus Alexa 488 Mean - StdDev per Well	KDM Transfected - Number of Objects	KDM Transfected - Overall Intensity Nucleus TEST - Alexa 594 Mean - Mean per ...	KDM Transfected - Overall Intensity Nucleus TEST - Alexa 594 Mean - StdDev pe...	KDM Transfected - Alexa 488 of transfected Mean - Mean per Well	KDM Transfected - Alexa 488 of transfected Mean - StdDev per Well	Nontransfected - Number of Objects	Nontransfected - Overall Intensity Nucleus TEST - Alexa 594 Mean - Mean per Well	Nontransfected - Overall Intensity Nucleus TEST - Alexa 594 Mean - StdDev per...	Nontransfected - Alexa 488 of Nontransfected Mean - Mean per Well	Nontransfected - Alexa 488 of Nontransfected Mean - StdDev per Well
Primary Antibody	Secondary antibody	Transfected KDM plasmid	All - No. of Objects (DAPI)	All - Overall intensity Nucleus - Alexa 594 Mean	All - Overall intensity Nucleus - Alexa 594 Mean - StdDev	All - Overall intensity Nucleus - Alexa 488 Mean per Well	All - Overall intensity Nucleus - Alexa 488 Mean - StdDev per Well	KDM Transfected - Number of Objects (DAPI)	KDM Transfected - Overall intensity Nucleus Alexa 594 Mean per Well	KDM Transfected - Overall intensity Nucleus Alexa 594 Mean - StdDev per Well	KDM Transfected - Overall intensity Nucleus Alexa 488 Mean per Well	KDM Transfected - Overall intensity Nucleus Alexa 488 Mean - StdDev per Well	Nontransfected - Number of Objects (DAPI)	Nontransfected - Overall Intensity Nucleus - Alexa 594 Mean - Mean per Well	Nontransfected - Overall Intensity Nucleus - Alexa 594 Mean - StdDev per...	Nontransfected - Overall intensity Nucleus - Alexa 488 of Nontransfected Mean - Mean per Well	Nontransfected - Overall intensity Nucleus - Alexa 488 of Nontransfected Mean - StdDev per Well
H3K9me2 (mouse); HA (rabbit)	rabbit Alexa488; mouse Alexa594	HA-KDM3ACD WT	8532	1100	779.4	753.1	932.8	2137	660.1	1133	2048	1072	5227	1297	480.9	250.4	50.65
H3K9me2 (mouse); HA (rabbit)	rabbit Alexa488; mouse Alexa594	HA-KDM3ACD WT	12039	975.7	542.4	843.8	986	3095	496.8	427.6	2244	1033	6600	1126	417.9	283.4	57.45
H3K9me2 (mouse); HA (rabbit)	rabbit Alexa488; mouse Alexa594	HA-KDM3ACD WT	13907	950.7	571.8	902	1186	3597	487.4	466.2	2526	1348	8301	1122	483.5	272.4	46.66
H3K9me2 (mouse); HA (rabbit)	rabbit Alexa488; mouse Alexa594	HA-KDM3ACD Mut	13249	1267	580	1237	989.8	5086	1412	681.5	2167	1046	652	1068	517.7	349.6	40.75
H3K9me2 (mouse); HA (rabbit)	rabbit Alexa488; mouse Alexa594	HA-KDM3ACD Mut	13113	1001	559.4	918.8	889.8	4198	1177	661.1	1965	889.2	4875	806.1	425.4	292.7	51.68
H3K9me2 (mouse); HA (rabbit)	rabbit Alexa488; mouse Alexa594	HA-KDM3ACD Mut	15842	999.3	625.3	841.7	907.3	4670	1221	778.4	1942	995.6	7879	867.9	478.8	280.4	49.73
H3K9acOH (rabbit); HA (mouse)	rabbit Alexa488; mouse Alexa594	HA-KDM3ACD WT	11333	541.1	775.6	540.9	483.2	2089	1977	783.2	1246	783.2	8397	169.5	52.66	367.2	68.97
H3K9acOH (rabbit); HA (mouse)	rabbit Alexa488; mouse Alexa594	HA-KDM3ACD WT	14833	510.4	769.5	513.6	402.7	2387	2062	843.7	1158	701.3	11604	180.4	47.62	382.9	44.55
H3K9acOH (rabbit); HA (mouse)	rabbit Alexa488; mouse Alexa594	HA-KDM3ACD WT	15263	571.4	829.2	560.7	439.4	2460	2225	958	1254	773.7	11795	222.9	63.32	420.3	58.69
H3K9acOH (rabbit); HA (mouse)	rabbit Alexa488; mouse Alexa594	HA-KDM3ACD Mut	12561	439.3	532.7	367.8	67.99	1595	1618	600	388.2	117.4	9032	183.5	57.47	364.3	50.88
H3K9acOH (rabbit); HA (mouse)	rabbit Alexa488; mouse Alexa594	HA-KDM3ACD Mut	13909	412.7	579	365.8	54.87	1579	1803	726.3	378.5	76.69	10804	175.1	54.8	363.7	50.56
H3K9acOH (rabbit); HA (mouse)	rabbit Alexa488; mouse Alexa594	HA-KDM3ACD Mut	13893	501.9	547.2	392.1	57.38	1785	1723	652.7	399.3	64.46	10005	254.8	48.05	390.1	51.36
H3K9ac (rabbit); HA (mouse)	rabbit Alexa488; mouse Alexa594	HA-KDM3ACD WT	9911	515.3	596.1	1949	699.3	1769	1655	530	2475	930.7	7222	215.6	56.91	1793	549.1
H3K9ac (rabbit); HA (mouse)	rabbit Alexa488; mouse Alexa594	HA-KDM3ACD WT	10541	534.9	663.4	2063	808.6	2012	1689	715.9	2614	1035	7375	196	49.99	1881	644.3
H3K9ac (rabbit); HA (mouse)	rabbit Alexa488; mouse Alexa594	HA-KDM3ACD WT	17300	546.5	649.1	2193	744.2	2994	1791	671.6	2792	1029	12694	239	51.53	2035	569.7
H3K9ac (rabbit); HA (mouse)	rabbit Alexa488; mouse Alexa594	HA-KDM3ACD Mut	14612	425.9	485	2244	860.9	1684	1552	551.6	2338	1461	10647	197.1	55.89	2243	696.8
H3K9ac (rabbit); HA (mouse)	rabbit Alexa488; mouse Alexa594	HA-KDM3ACD Mut	17604	404.5	430.9	2119	685.7	1792	1487	431.4	2100	1050	13006	201.1	54.13	2141	616
H3K9ac (rabbit); HA (mouse)	rabbit Alexa488; mouse Alexa594	HA-KDM3ACD Mut	14141	523.6	746.8	2136	560.5	1867	1962	1268	2065	538.1	10016	227.2	63.65	2161	551.4

## Sheet: Fig 2f analysed
Primary Antibody	Secondary antibody	Transfected KDM plasmid	KDM Transfected - Overall intensity Nucleus Alexa 594 Mean per Well	KDM Transfected - Overall intensity Nucleus Alexa 594 Mean - StdDev per Well	KDM Transfected - Number of Objects (DAPI)	KDM Transfected - Overall intensity Nucleus Alexa 488 Mean per Well	KDM Transfected - Overall intensity Nucleus Alexa 488 Mean - StdDev per Well	KDM Transfected - Number of Objects (DAPI)
H3K9me2 (mouse); HA (rabbit)	H3K9me2	HA-KDM3ACD WT	660.1	1133	2137
H3K9me2 (mouse); HA (rabbit)	H3K9me2	HA-KDM3ACD WT	496.8	427.6	3095
H3K9me2 (mouse); HA (rabbit)	H3K9me2	HA-KDM3ACD WT	487.4	466.2	3597
H3K9me2 (mouse); HA (rabbit)	H3K9me2	HA-KDM3ACD Mut	1412	681.5	5086
H3K9me2 (mouse); HA (rabbit)	H3K9me2	HA-KDM3ACD Mut	1177	661.1	4198
H3K9me2 (mouse); HA (rabbit)	H3K9me2	HA-KDM3ACD Mut	1221	778.4	4670
H3K9acOH (rabbit); HA (mouse)	H3K9acOH	HA-KDM3ACD WT				1246	783.2	2089
H3K9acOH (rabbit); HA (mouse)	H3K9acOH	HA-KDM3ACD WT				1158	701.3	2387
H3K9acOH (rabbit); HA (mouse)	H3K9acOH	HA-KDM3ACD WT				1254	773.7	2460
H3K9acOH (rabbit); HA (mouse)	H3K9acOH	HA-KDM3ACD Mut				388.2	117.4	1595
H3K9acOH (rabbit); HA (mouse)	H3K9acOH	HA-KDM3ACD Mut				378.5	76.69	1579
H3K9acOH (rabbit); HA (mouse)	H3K9acOH	HA-KDM3ACD Mut				399.3	64.46	1785
H3K9ac (rabbit); HA (mouse)	H3K9ac	HA-KDM3ACD WT				2475	930.7	1769
H3K9ac (rabbit); HA (mouse)	H3K9ac	HA-KDM3ACD WT				2614	1035	2012
H3K9ac (rabbit); HA (mouse)	H3K9ac	HA-KDM3ACD WT				2792	1029	2994
H3K9ac (rabbit); HA (mouse)	H3K9ac	HA-KDM3ACD Mut				2338	1461	1684
H3K9ac (rabbit); HA (mouse)	H3K9ac	HA-KDM3ACD Mut				2100	1050	1792
H3K9ac (rabbit); HA (mouse)	H3K9ac	HA-KDM3ACD Mut				2065	538.1	1867
					Unpaired t-test
		mean	Stdev	n	P value	P value summary	Significantly different (P < 0.05)?	One- or two-tailed P value?
H3K9me2	HA-KDM3ACD WT	548.1	97.1087	3	0.001	**	Yes	Two-tailed
H3K9me2	HA-KDM3ACD Mut	1270	124.928	3
H3K9acOH	HA-KDM3ACD WT	1219.33	53.2666	3	<.001	***	Yes	Two-tailed
H3K9acOH	HA-KDM3ACD Mut	388.667	27.7174	3
H3K9ac	HA-KDM3ACD WT	2627	158.899	3	0.022	*	Yes	Two-tailed
H3K9ac	HA-KDM3ACD Mut	2167.67	148.547	3
