# Supplementary material for: KDM3A catalyses the oxidation of acetyl-lysine to hydroxyacetyl-lysine on histone H3K9
Source: Nat Chem. 2026 Apr 15;18(5):823–34. doi: 10.1038/s41557-026-02112-x (PMC13149330; doi:10.1038/s41557-026-02112-x)
Supplement: Supplementary file 6 — Raw data for bar charts in Extended Data Fig. 4m,o. [file 41557_2026_2112_MOESM6_ESM.xlsx]

## Sheet: Extended Fig 4m
		A. Standard demethylation reaction						B. No Ascorbate						C. No Fe						D. No 2OG						E. No TCEP						F. No Enzyme
Time	Raw data	0 min			60 min			0 min			60 min			0 min			60 min			0 min			60 min			0 min			60 min			0 min			60 min
Replicates	Peak intensities	K	Kme1	Kme2	K	Kme1	Kme2	K	Kme1	Kme2	K	Kme1	Kme2	K	Kme1	Kme2	K	Kme1	Kme2	K	Kme1	Kme2	K	Kme1	Kme2	K	Kme1	Kme2	K	Kme1	Kme2	K	Kme1	Kme2	K	Kme1	Kme2
1				1412.6	309.3	183	491.1			423.8	441.1	355.4	1025.6			300.6	0	54.4	1609.8	0	0	1861.5	0	31.8	809.5			819.1	450.8	339.7	1705.4			761.4	0	0	1242
2			105.9	3018	292.6	162.2	426.7			884.9	187.7	144.8	388.7			256	0	0	346.1	0	0	299	0	0	1056.7			271.5	112.6	85.9	469.7			1049	0	0	330.5
3				1127.5	1364.8	870.6	2094.2			673.5	582.4	540.1	1237.5			397.9	0	92.3	1610.1	0	0	437.1	0	217	5062.9			302.3	172	131.2	643.4			461.5	0	43.5	1462.7
		Standard			-Asc			-Fe(II)			-2OG			-TCEP			-Enz
	Relative abundance (%)	K	Kme1	Kme2	K	Kme1	Kme2	K	Kme1	Kme2	K	Kme1	Kme2	K	Kme1	Kme2	K	Kme1	Kme2
	1	31.4521	18.6089	49.939	24.2083	19.505	56.2867	0	3.26884	96.7312	0	3.77986	96.2201	18.0616	13.6103	68.3281	0	0	100
	2	33.1934	18.4005	48.4061	26.0261	20.0776	53.8963	0	0	100	0	0	100	16.8512	12.8554	70.2933	0	0	100
	3	31.5225	20.1081	48.3694	24.678	22.8856	52.4364	0	5.42176	94.5782	0	4.10993	95.8901	18.1703	13.8601	67.9696	0	2.88806	97.1119

## Sheet: Extended Fig 4o
	Integrated Peak Areas For Substrate H3(1 - 35)K9Ac (M/Z = 599.645)
	0.5% DMSO	0.5% DMSO	0.5% DMSO	1.0 µM IOX1	10.0 µM IOX1	50.0 µM IOX1
	4.09646e+06	4.09727e+06	3.91968e+06	4.59739e+06	4.9554e+06	5.71786e+06
	4.9868e+06	4.50676e+06	4.99957e+06	4.24637e+06	4.22691e+06	4.40673e+06
	Integrated Peak Areas For Product H3(1 - 35)K9Ac-OH (M/Z = 603.1)
	0.5% DMSO	0.5% DMSO	0.5% DMSO	1.0 µM IOX1	10.0 µM IOX1	50.0 µM IOX1
	559450	550775	544272	419330	386417	265569
	788571	667500	743127	357814	286582	162163
	Hydroxylation [%]
	0.5% DMSO	0.5% DMSO	0.5% DMSO	1.0 µM IOX1	10.0 µM IOX1	50.0 µM IOX1
	13.654	12.9404	11.8496	8.35864	7.23382	4.4384
	12.9004	12.0159	12.1926	7.7715	6.34946	3.54928
Mean	13.2772	12.4782	12.0211	8.06507	6.79164	3.99384
STDEV	0.532901	0.653707	0.242544	0.415169	0.625333	0.628702
Avg	12.5922
Stdev	0.908765
	DMSO	1uM	10uM	100uM
Replicate 1	108.433	66.3798	57.447	35.2474
Replicate 2	102.448	61.717	50.424	28.1865
Replicate 3	102.766
Replicate 4	95.4238
Replicate 5	94.103
Replicate 6	96.827
