# Supplementary material for: KDM3A catalyses the oxidation of acetyl-lysine to hydroxyacetyl-lysine on histone H3K9
Source: Nat Chem. 2026 Apr 15;18(5):823–34. doi: 10.1038/s41557-026-02112-x (PMC13149330; doi:10.1038/s41557-026-02112-x)
Supplement: Supplementary file 7 — Raw data for graphs in Extended Data Fig. 6m,n, and bar chart in Extended Data Fig. 6o. [file 41557_2026_2112_MOESM7_ESM.xlsx]

## Sheet: Ext Fig 6m H3(1-21) n=1
Competitor	H31-21																																									Competitor	H31-21
Concentration (uM):				800			400			200			100			50			25			12.5			6.25			3.125			1.5625			0.78125			0					Concentration (uM):				800			400
	NPC																																										NPC
Time	A1	B1	C1	A17	A18	A19	B17	B18	B19	C17	C18	C19	D17	D18	D19	E17	E18	E19	F17	F18	F19	G17	G18	G19	H17	H18	H19	I17	I18	I19	J17	J18	J19	K17	K18	K19	L17	L18	L19			Time	A1	B1	C1	A17	A18	A19	B17
2	12248	11835	11514	14252	14664	14633	13305	13166	13187	12466	12062	12680	11790	11859	12349	12692	12513	12990	12415	12680	12666	12555	12545	12620	12991	13087	13201	13597	13461	13578	13370	13472	13633	13089	13172	13453	12970	14348	13385			2	0	0	0	0	0	0	0
3	12302	11858	11678	14938	15494	15488	13968	13972	13969	12963	12609	13061	12350	12486	12963	13280	13186	13558	13045	13305	13459	13178	13183	13249	13831	13851	13993	14671	14154	14504	14323	14441	14581	14087	13982	14401	13916	15452	14372			3	0.0115689	0.00492748	0.0351351	0.146967	0.177818	0.183174	0.14204
4	12384	12033	11813	15237	15636	15725	14118	14356	14261	13335	12910	13378	12713	12822	13428	13840	13712	14120	13680	14051	13946	13889	13887	13987	14780	14658	14998	15671	15264	15520	15485	15591	15545	15009	14888	15331	14989	16326	15366			4	0.0291364	0.0424192	0.0640572	0.211025	0.20824	0.233948	0.174176
5	12372	12045	11902	15439	15894	16017	14423	14426	14388	13552	13062	13629	12999	13108	13531	14262	14114	14507	14203	14576	14574	14624	14416	14619	15684	15645	15811	16805	16280	16586	16758	16745	16706	15888	15818	16537	16227	16997	16453			5	0.0265655	0.04499	0.0831245	0.254301	0.263513	0.296506	0.239518
6	12544	12105	11881	15481	15911	16022	14461	14622	14424	13613	13357	13741	13292	13498	13752	14694	14551	14915	14886	15280	15131	15332	15072	15330	16863	16527	16867	17794	17222	17654	17910	17789	17785	16831	16773	17554	17308	18686	17474			6	0.0634145	0.0578443	0.0786254	0.263299	0.267155	0.297577	0.247659
7	12441	12227	11963	15660	15999	16207	14638	14817	14660	13845	13591	14015	13702	13729	14175	15177	15087	15393	15391	15923	15561	15932	15649	16018	17749	17362	17820	19066	18293	18714	19029	19022	18948	17808	17640	18339	18486	19872	18468			7	0.041348	0.0839814	0.096193	0.301647	0.286008	0.337211	0.28558
8	12525	12268	12079	15720	16225	16354	14679	14857	14763	14214	13773	14144	13975	14175	14534	15539	15576	15943	16000	16377	16304	16718	16339	16661	18728	18195	18964	19954	19260	19797	20236	19930	20143	18707	18507	19472	19539	20908	19570			8	0.059344	0.0927652	0.121045	0.314502	0.334426	0.368704	0.294363
9	12607	12348	12180	15933	16333	16404	14941	14973	14846	14240	14109	14414	14288	14517	14863	15958	15989	16433	16524	17099	16920	17405	17015	17323	19607	19048	19767	20928	20153	20844	21304	21108	20975	19223	19456	20457	20544	21825	20704			9	0.0769115	0.109904	0.142683	0.360135	0.357564	0.379416	0.350494
10	12796	12381	12157	16076	16518	16530	15015	15250	15148	14491	14263	14720	14670	14835	15277	16480	16385	16883	17045	17597	17483	18049	17456	18033	20544	19898	20695	21992	21094	21794	22364	22070	22194	20311	20320	21404	21507	22676	21543			10	0.117403	0.116974	0.137755	0.390771	0.397198	0.40641	0.366347
11	12795	12558	12304	16176	16506	16646	15158	15329	15219	14685	14453	14868	14929	15151	15585	16998	16983	17355	17681	18265	18098	18744	18257	18695	21417	20665	21461	22876	22056	22644	23328	22990	23244	21109	20951	22353	22419	23279	22295			11	0.117188	0.154894	0.169248	0.412194	0.394627	0.431262	0.396984
12	12916	12628	12464	16260	16684	16827	15315	15547	15297	14930	14615	15079	15357	15564	15953	17342	17326	17776	18170	18884	18684	19321	18869	19378	22268	21473	22383	23784	22875	23702	24291	23943	24091	21968	22046	23178	23382	23808	23245			12	0.143111	0.169891	0.203526	0.43019	0.432761	0.470039	0.430619
13	13086	12740	12496	16305	16896	16985	15425	15593	15452	15195	14851	15410	15565	15887	16074	17697	17917	18284	18761	19499	19283	20008	19570	19985	23133	22206	23276	24715	23705	24611	25143	24861	25181	22611	22506	24112	24274	24762	24354			13	0.179532	0.193886	0.210382	0.439831	0.47818	0.503888	0.454185
14	13102	12792	12608	16487	16965	17155	15675	15800	15618	15490	15125	15525	15945	16241	16636	18140	18275	18730	19138	20092	19812	20747	20102	20583	23833	22883	24152	25635	24341	25435	26101	25829	26065	23415	23299	25209	25077	25560	25086			14	0.182959	0.205026	0.234377	0.478823	0.492962	0.540309	0.507745
15	13156	12864	12670	16680	17065	17188	15753	15833	15906	15591	15322	15864	16251	16531	16979	18663	18869	19201	19808	20729	20355	21222	20717	21242	24693	23621	24906	26485	25405	26229	26857	26428	26895	24155	23967	25601	25928	26376	25834			15	0.194528	0.220451	0.247659	0.520171	0.514386	0.547379	0.524455
16	13286	12940	12754	16661	17074	17318	15913	16014	15929	15884	15643	16047	16518	16858	17283	19062	19260	19639	20372	21349	20957	21831	21255	21954	25431	24297	25633	27239	25971	27218	27762	27466	27672	24899	24792	26657	26919	27753	26630			16	0.222379	0.236733	0.265655	0.5161	0.516314	0.57523	0.558733
17	13311	12999	12798	16856	17243	17436	16075	16215	16063	16081	15821	16332	16832	17271	17694	19511	19789	20096	20820	21753	21632	22457	21761	22589	26336	25019	26440	28126	26781	28011	28886	28130	28586	25307	25398	27505	27609	28726	27453			17	0.227735	0.249373	0.275082	0.557876	0.552521	0.60051	0.59344
18	13358	13110	12897	16909	17298	17525	16214	16342	16177	16343	16081	16467	17263	17708	17925	19860	20028	20602	21389	22418	22099	23140	22417	23001	26984	25611	27068	28723	27499	28688	29568	29074	29360	26210	26119	28128	28216	29365	28261			18	0.237804	0.273154	0.296292	0.569231	0.564304	0.619577	0.623219
19	13517	13107	13010	17062	17502	17657	16344	16381	16471	16557	16462	16745	17505	17920	18308	20400	20591	21086	21786	22905	22564	23628	22920	23548	27704	26337	27940	29556	28362	29448	30372	29627	30085	26986	26836	28933	28982	29632	28729			19	0.271868	0.272511	0.3205	0.60201	0.608008	0.647857	0.65107
20	13608	13285	12945	17304	17657	17742	16490	16582	16543	16787	16401	17084	17956	18404	18736	20737	20997	21460	22313	23467	23155	24151	23542	24053	28469	26972	28473	30411	28951	30236	31019	30349	30892	27472	27483	29543	29884	30215	29712			20	0.291364	0.310645	0.306575	0.653855	0.641215	0.666067	0.682349
21	13734	13339	13092	17383	17776	17999	16637	16822	16759	17047	16758	17105	18241	18756	18986	21227	21395	21923	22828	24000	23742	24794	24082	24814	29065	27629	29257	31130	29805	30860	31795	31181	31801	27980	28193	30256	30456	30756	30445			21	0.318358	0.322214	0.338068	0.67078	0.66671	0.721126	0.713842
22	13807	13330	13117	17521	17787	17969	16695	16854	16736	17227	17051	17293	18558	19097	19427	21823	21863	22447	23356	24547	24089	25171	24448	25361	29784	28301	29905	31837	30530	31611	32402	31788	32323	28613	28887	31004	31190	31491	31097			22	0.333997	0.320286	0.343424	0.700345	0.669066	0.714699	0.726268
23	13807	13471	13289	17562	17853	18130	16898	16991	16989	17374	17135	17582	18925	19487	19747	22112	22407	22858	23808	24989	24536	25869	24932	25773	30684	28841	30672	32393	31194	32130	33315	32535	32792	29215	29351	31656	31904	32105	31598			23	0.333997	0.350494	0.380273	0.709129	0.683206	0.749191	0.769758
24	13880	13663	13281	17672	18186	18291	17048	17262	17198	17583	17469	17945	19299	19780	20138	22512	22718	23155	24349	25504	25052	26230	25331	26252	30949	29380	31240	33048	31765	32921	34175	33205	33792	29786	29786	32160	32618	32968	32348			24	0.349637	0.391628	0.378559	0.732695	0.754547	0.783684	0.801894
25	13996	13732	13326	17793	18212	18400	17248	17314	17390	17830	17667	18058	19514	20104	20299	22871	23145	23785	24784	26115	25488	26850	25838	26829	31684	30188	32004	33807	32286	33104	34569	33765	34559	30548	30546	33010	33244	33437	33090			25	0.374489	0.40641	0.3882	0.758618	0.760117	0.807036	0.844742
26	14080	13802	13487	17882	18169	18536	17347	17372	17357	18087	17896	18421	19906	20436	20896	23315	23458	24127	25094	26579	26132	27365	26281	27202	32199	30702	32480	34414	32924	33973	35051	34404	35055	30914	31050	33639	33877	34163	33521			26	0.392485	0.421407	0.422692	0.777685	0.750905	0.836172	0.865951
27	14235	13827	13635	17915	18346	18531	17546	17702	17500	18505	18099	18563	20179	20763	21149	23672	23826	24415	25690	26858	26470	28044	26777	27639	32831	31291	32938	35305	33684	34850	35776	35181	35732	31424	31682	34076	34295	34401	34136			27	0.425691	0.426763	0.454399	0.784755	0.788825	0.835101	0.908585
28	14305	13722	13630	18118	18415	18716	17627	17628	17720	18569	18414	18859	20610	21038	21538	24153	24348	24882	26177	27525	27033	28337	27310	28224	33458	31745	33806	35617	34223	35280	36477	35718	36318	32004	32064	34629	34992	35349	34755			28	0.440688	0.404268	0.453328	0.828245	0.803608	0.874735	0.925938
29	14456	13951	13780	18256	18542	18861	17745	17891	17799	18883	18666	18931	20757	21510	21819	24339	24739	25335	26629	27976	27470	28928	27888	28525	34168	32175	34349	36288	34875	36212	37206	36260	36989	32503	32737	35283	35524	35884	35384			29	0.473038	0.453328	0.485464	0.85781	0.830816	0.905799	0.951218
30	14538	14054	13865	18303	18716	19027	17850	17950	17891	19038	18790	19160	21207	21737	21985	24887	25120	25607	27044	28360	27697	29223	28028	29101	34502	32794	34886	36825	35400	36720	37745	36866	37600	33070	33168	35692	36102	36133	35866			30	0.490606	0.475395	0.503674	0.867879	0.868093	0.941363	0.973713
																																										Slope	0.0136314	0.0167067	0.0176065	0.0364906	0.0350299	0.0372444	0.0365276
																																										Average				0.036255			0.03867
																																										StDev				0.00112587			0.00260517
																																									[H31-21] / uM	Average slope	StDev
																																									0	0.21823	0.00751334
																																									0.78125	0.196643	0.0125706
																																									1.5625	0.231975	0.00609476
																																									3.125	0.215366	0.00781732
																																									6.25	0.194758	0.0111932
																																									12.5	0.142216	0.00671412
																																									25	0.127201	0.00436556
																																									50	0.100376	0.00213581
																																									100	0.0736869	0.00150718
																																									200	0.0497195	0.00206869
																																									400	0.03867	0.00260517
																																									800	0.036255	0.00112587
																																										0.0159815	0.0020844
																																								log[]	[H31-21] / uM	raw slope			Normalized slope			Mean	StDev
																																								0	0	0.22688	0.213335	0.214474	104.277	97.5797	98.143	100	3.71491
																																								-6.10721	0.78125	0.188793	0.189994	0.211142	85.4451	86.0393	96.4954	89.3266	6.21546
																																								-5.80618	1.5625	0.238934	0.227589	0.229401	110.237	104.628	105.523	106.796	3.01351
																																								-5.50515	3.125	0.220323	0.206354	0.219421	101.035	94.1284	100.589	98.5841	3.86522
																																								-5.20412	6.25	0.202031	0.181869	0.200375	91.9905	82.0217	91.172	88.3947	5.53437
																																								-4.90309	12.5	0.147088	0.134557	0.145002	64.8247	58.6288	63.7933	62.4156	3.31975
																																								-4.60206	25	0.123031	0.131739	0.126833	52.9299	57.2354	54.8096	54.9916	2.15852
																																								-4.30103	50	0.0979244	0.101368	0.101835	40.516	42.2186	42.4497	41.7281	1.05603
																																								-4	100	0.0726131	0.0754099	0.0730377	28.0011	29.3839	28.211	28.532	0.745215
																																								-3.69897	200	0.0480147	0.0520209	0.0491229	15.8386	17.8194	16.3865	16.6815	1.02285
																																								-3.39794	400	0.0365276	0.04157	0.0379124	10.1589	12.652	10.8435	11.2181	1.28811
																																								-3.09691	800	0.0364906	0.0350299	0.0372444	10.1406	9.41832	10.5132	10.024	0.55668
[truncated: 32 more columns]

## Sheet: Ext Fig 6m H3(1-21)K9ac n=1
Competitor	H31-21K9ac																																									Competitor	H31-21K9ac
Concentration (uM):				800			400			200			100			50			25			12.5			6.25			3.125			1.5625			0.78125			0					Concentration (uM):				800			400
	NPC																																										NPC
Time	A1	B1	C1	A14	A15	A16	B14	B15	B16	C14	C15	C16	D14	D15	D16	E14	E15	E16	F14	F15	F16	G14	G15	G16	H14	H15	H16	I14	I15	I16	J14	J15	J16	K14	K15	K16	L14	L15	L16			Time	A1	B1	C1	A14	A15	A16	B14
2	12248	11835	11514	12927	13103	13082	12093	11846	12086	11212	11918	11946	11188	11022	11065	11247	11190	11322	10897	11086	10965	11250	11469	11644	11860	12887	12091	13121	13551	13301	13147	13162	13117	12397	12637	12597	12616	12972	14543			2	0	0	0	0	0	0	0
3	12302	11858	11678	13744	13986	13883	13095	12735	13090	12088	12776	12772	11945	11734	11749	11906	11727	12078	11503	11824	11571	11756	12006	12094	12352	13311	12646	13982	14339	14082	14226	14166	14159	13557	13613	13497	13568	13973	15578			3	0.0115689	0.00492748	0.0351351	0.175033	0.189172	0.171605	0.214667
4	12384	12033	11813	14191	14401	14296	13501	13205	13549	12553	13131	13197	12342	12260	12167	12387	12186	12435	11888	12164	11960	12198	12470	12555	13035	14072	13350	14729	15092	15138	15094	15168	15240	14368	14559	14505	14597	14903	16550			4	0.0291364	0.0424192	0.0640572	0.270797	0.278081	0.260085	0.301647
5	12372	12045	11902	14482	14677	14668	13843	13560	13767	12793	13386	13359	12600	12350	12264	12496	12342	12566	12126	12360	12165	12548	12826	13012	13482	14568	14006	15644	15856	16121	16091	16008	16348	15258	15411	15272	15646	15918	17791			5	0.0265655	0.04499	0.0831245	0.333141	0.337211	0.339782	0.374917
6	12544	12105	11881	14585	14898	14761	13914	13741	13994	12961	13469	13601	12682	12547	12567	12766	12550	12797	12478	12672	12447	13030	13265	13380	14189	15334	14624	16420	16769	17020	17145	16930	17480	16203	16331	16396	16634	17018	18739			6	0.0634145	0.0578443	0.0786254	0.355207	0.384558	0.359706	0.390128
7	12441	12227	11963	14888	15230	15003	14126	13956	14256	13162	13711	13769	12868	12786	12794	13020	12917	12979	12719	12828	12788	13266	13665	13900	14693	15960	15377	17147	17446	17768	17926	17715	18414	17068	17209	17196	17635	18014	19864			7	0.041348	0.0839814	0.096193	0.420121	0.455685	0.411552	0.435546
8	12525	12268	12079	15124	15286	15153	14208	14021	14284	13244	13777	13937	13129	12981	13030	13140	12937	13253	12959	13145	13124	13776	14141	14303	15288	16551	16049	18024	18256	18652	18916	18593	19401	18037	17969	18055	18572	19030	20953			8	0.059344	0.0927652	0.121045	0.470681	0.467682	0.443687	0.453114
9	12607	12348	12180	15198	15517	15267	14202	14204	14491	13398	14003	13875	13312	13192	13051	13404	13131	13351	13278	13378	13360	14111	14528	14696	15895	17008	16424	18676	19210	19587	19814	19517	20332	18823	18738	18739	19597	20045	21823			9	0.0769115	0.109904	0.142683	0.486535	0.517171	0.468111	0.451829
10	12796	12381	12157	15271	15575	15389	14387	14353	14498	13549	14119	14099	13440	13285	13369	13521	13200	13564	13601	13712	13629	14393	14924	15098	16546	17896	17215	19550	19923	20310	20556	20512	21192	19563	19728	19684	20509	20871	23131			10	0.117403	0.116974	0.137755	0.502175	0.529597	0.494248	0.491463
11	12795	12558	12304	15461	15653	15487	14481	14409	14545	13667	14264	14282	13629	13426	13393	13828	13413	13664	13878	13863	13876	14757	15210	15542	17042	18242	17668	20154	20545	21222	21583	21176	22037	20402	20388	20496	21451	21880	24042			11	0.117188	0.154894	0.169248	0.54288	0.546308	0.515243	0.511601
12	12916	12628	12464	15469	15828	15572	14635	14447	14801	13728	14176	14316	13716	13633	13554	13887	13566	13925	14014	14147	14144	15119	15547	15938	17581	18772	18311	20848	21290	21667	22195	21955	22959	21038	20920	21325	22300	22724	24882			12	0.143111	0.169891	0.203526	0.544594	0.583799	0.533453	0.544594
13	13086	12740	12496	15560	15932	15689	14853	14710	14772	13847	14438	14481	13842	13780	13788	14084	13728	13987	14293	14393	14272	15552	15751	16236	17961	19285	18888	21537	22040	22689	22891	22642	23703	21880	21747	22169	23192	23439	25874			13	0.179532	0.193886	0.210382	0.564089	0.60608	0.558519	0.591298
14	13102	12792	12608	15699	16087	15809	14925	14756	14938	13961	14594	14600	14098	13934	13921	14303	14002	14273	14594	14716	14537	15861	16321	16813	18579	19830	19470	22323	22622	23326	23763	23189	24606	22435	22423	22818	24038	24399	26726			14	0.182959	0.205026	0.234377	0.593869	0.639287	0.584228	0.606723
15	13156	12864	12670	15691	16177	15959	14912	14720	15124	14073	14810	14811	14167	14072	14189	14487	14101	14432	14738	14824	14879	16126	16749	17066	19116	20385	20063	22954	23348	24037	24464	24075	25150	23211	23183	23491	24908	25153	27703			15	0.194528	0.220451	0.247659	0.592155	0.658568	0.616364	0.603938
16	13286	12940	12754	15996	16260	16061	15161	14901	15228	14249	14815	14899	14332	14240	14073	14519	14182	14631	15025	15147	15078	16450	17027	17382	19540	21091	20525	23443	23935	24783	25319	24866	26078	23938	23830	24388	25636	25751	28487			16	0.222379	0.236733	0.265655	0.657497	0.67635	0.638216	0.657283
17	13311	12999	12798	16035	16394	16190	15247	14994	15257	14497	14944	15004	14437	14356	14322	14841	14474	14707	15252	15318	15384	16836	17264	17814	20076	21326	21145	24314	24675	25344	25803	25440	26733	24540	24589	24975	26558	26537	29408			17	0.227735	0.249373	0.275082	0.665853	0.705058	0.665853	0.675708
18	13358	13110	12897	16097	16459	16241	15342	15192	15454	14523	15057	15190	14656	14532	14450	14967	14700	14946	15381	15541	15595	17093	17567	18136	20298	21719	21628	24763	25157	26165	26490	26076	27603	25216	25114	25602	27167	27453	30024			18	0.237804	0.273154	0.296292	0.679135	0.718984	0.676779	0.69606
19	13517	13107	13010	16267	16511	16308	15472	15282	15611	14554	15280	15291	14774	14676	14577	15113	14704	15003	15743	15617	15821	17416	17917	18495	20862	22316	22186	25288	25941	26619	27113	26847	28239	25912	25841	26277	27853	28145	30749			19	0.271868	0.272511	0.3205	0.715556	0.730124	0.691133	0.723911
20	13608	13285	12945	16360	16679	16527	15484	15294	15631	14782	15353	15414	14981	14790	14708	15289	14912	15228	15893	15883	15969	17859	18260	18701	21296	22805	22604	25802	26475	27242	27943	27334	29226	26351	26284	26808	28701	28696	31640			20	0.291364	0.310645	0.306575	0.73548	0.766116	0.738051	0.726482
21	13734	13339	13092	16373	16682	16537	15735	15453	15816	14863	15426	15543	15066	14948	14848	15415	15024	15455	16245	16082	16331	18066	18547	19160	21775	23196	23021	26362	27140	27882	28529	28001	29617	26845	26953	27526	29383	29532	32196			21	0.318358	0.322214	0.338068	0.738265	0.766759	0.740193	0.780256
22	13807	13330	13117	16524	16850	16558	15742	15784	15834	14903	15523	15636	15172	15084	15108	15542	15167	15672	16410	16407	16392	18298	18883	19566	22129	23744	23526	26880	27587	28586	29271	28807	30377	27678	27433	28118	29812	30023	32991			22	0.333997	0.320286	0.343424	0.770615	0.802751	0.744692	0.781755
23	13807	13471	13289	16521	17026	16835	15900	15615	15894	15154	15654	15783	15328	15131	15129	15779	15386	15701	16532	16588	16590	18512	19052	19914	22575	24141	24092	27486	28156	29115	29562	29239	30826	28125	28110	28597	30547	30739	33643			23	0.333997	0.350494	0.380273	0.769972	0.840457	0.804036	0.815605
24	13880	13663	13281	16722	17083	16899	16172	15871	16084	15252	15759	15978	15517	15459	15231	15910	15573	15930	16794	16648	16857	18799	19370	20052	22857	24497	24572	28002	28890	29909	30276	29909	31656	28713	28520	29241	30971	30984	34119			24	0.349637	0.391628	0.378559	0.813034	0.852668	0.817747	0.873878
25	13996	13732	13326	16765	17172	17067	16204	15859	16134	15313	15827	16084	15664	15545	15329	15988	15732	16065	17086	16952	17037	19296	19581	20425	23151	24950	24720	28521	29132	30217	30633	30260	32009	29159	29114	29783	31894	31943	34918			25	0.374489	0.40641	0.3882	0.822247	0.871736	0.85374	0.880734
26	14080	13802	13487	16986	17159	16995	16177	15920	16384	15503	16150	16128	15753	15725	15632	16176	15852	16206	17176	17144	17367	19515	19947	20650	23789	25291	25470	28864	29740	30851	31498	30932	32753	29668	29742	30188	32307	32391	35655			26	0.392485	0.421407	0.422692	0.869593	0.86895	0.838314	0.874949
27	14235	13827	13635	17069	17409	17157	16448	16121	16363	15622	16161	16419	15770	15823	15675	16418	16032	16371	17367	17136	17446	19692	20223	21018	24094	25768	25751	29613	30125	31392	31752	31314	33396	30174	30090	30944	33055	32911	36301			27	0.425691	0.426763	0.454399	0.887375	0.92251	0.873021	0.933008
28	14305	13722	13630	17060	17441	17335	16526	16262	16504	15732	16347	16394	16004	15859	15805	16537	16170	16562	17526	17500	17739	19853	20422	21236	24403	26065	26176	29909	30666	31973	32461	31906	33848	30846	30764	31274	33458	33530	36756			28	0.440688	0.404268	0.453328	0.885447	0.929366	0.911155	0.949718
29	14456	13951	13780	17195	17598	17461	16726	16352	16587	15789	16506	16625	16067	16117	15917	16656	16309	16702	17764	17701	17925	20253	20725	21604	24839	26467	26612	30348	31210	32348	33046	32527	34219	31178	31087	31956	34134	34153	37194			29	0.473038	0.453328	0.485464	0.914369	0.963001	0.938149	0.992566
30	14538	14054	13865	17262	17682	17471	16811	16437	16764	15998	16606	16783	16369	16070	16014	16688	16541	16826	17930	17833	18131	20445	20994	21818	25054	26914	26858	31016	31764	32989	33538	32894	34895	31622	31550	32377	34720	34702	37858			30	0.490606	0.475395	0.503674	0.928723	0.980997	0.940292	1.01078
																																										Slope	0.0136314	0.0167067	0.0176065	0.0482796	0.0504103	0.0462268	0.0426996
																																										Average				0.0483055			0.045845
																																										StDev				0.00209187			0.00281597
																																									[H31-21K9ac] / uM	Average slope	StDev
																																									0	0.215315	0.00852526
																																									0.78125	0.183864	0.00357961
																																									1.5625	0.198304	0.0117353
																																									3.125	0.172774	0.0097424
																																									6.25	0.129572	0.00509432
																																									12.5	0.0868873	0.00525032
																																									25	0.062851	0.00279977
																																									50	0.0486146	0.00279264
																																									100	0.0481848	0.000480144
																																									200	0.0435546	0.00172319
																																									400	0.045845	0.00281597
																																									800	0.0483055	0.00209187
																																										0.0159815	0.0020844
																																								log[]	[H31-21K9ac] / uM	raw slope			Normalized slope			Mean	StDev
																																								0	0	0.209424	0.21143	0.22509	97.0447	98.0511	104.904	100	4.27689
																																								-6.10721	0.78125	0.185285	0.179793	0.186516	84.9349	82.1796	85.5524	84.2223	1.79579
																																								-5.80618	1.5625	0.19529	0.18837	0.211253	89.9541	86.4826	97.9622	91.4663	5.88729
																																								-5.50515	3.125	0.166432	0.167899	0.183992	75.4769	76.2126	84.2861	78.6586	4.8875
																																								-5.20412	6.25	0.124303	0.129941	0.134472	54.3419	57.1705	59.4432	56.9852	2.55568
																																								-4.90309	12.5	0.0814222	0.0873469	0.0918926	32.8298	35.8021	38.0825	35.5715	2.63394
																																								-4.60206	25	0.064289	0.0596245	0.0646396	24.2345	21.8945	24.4104	23.5131	1.40457
																																								-4.30103	50	0.051573	0.0460242	0.0482465	17.8553	15.0716	16.1864	16.3711	1.40099
																																								-4	100	0.0477966	0.0487217	0.0480361	15.9607	16.4248	16.0809	16.1555	0.240875
																																								-3.69897	200	0.0455295	0.0423569	0.0427775	14.8234	13.2318	13.4428	13.8327	0.864477
																																								-3.39794	400	0.0426996	0.0481316	0.0467039	13.4037	16.1288	15.4126	14.9817	1.4127
																																								-3.09691	800	0.0482796	0.0504103	0.0462268	16.203	17.272	15.1732	16.2161	1.04943
[truncated: 32 more columns]

## Sheet: Ext Fig 6m H3(1-21)K9acOH n=1
Competitor	H31-21K9acOH																																									Competitor	H31-21K9acOH
Concentration (uM):				800			400			200			100			50			25			12.5			6.25			3.125			1.5625			0.78125			0					Concentration (uM):				800			400
	NPC																																										NPC
Time	A1	B1	C1	A11	A12	A13	B11	B12	B13	C11	C12	C13	D11	D12	D13	E11	E12	E13	F11	F12	F13	G11	G12	G13	H11	H12	H13	I11	I12	I13	J11	J12	J13	K11	K12	K13	L11	L12	L13			Time	A1	B1	C1	A11	A12	A13	B11
2	12248	11835	11514	11649	11477	11471	22210	11107	11114	11953	11614	11145	14619	11892	11373	11197	11250	11723	12453	11833	11406	12524	11933	11510	13121	12310	12052	12968	12854	14753	12504	12580	12432	13216	14664	13266	13439	12765	13031			2	0	0	0	0	0	0	0
3	12302	11858	11678	12000	11767	11648	23028	11881	11598	12284	11971	11425	15131	12387	11860	11925	11889	12360	13254	12636	12057	13298	12716	12124	13979	13105	12827	13910	13908	15707	13459	13518	13578	14154	15671	14345	14389	13885	14002			3	0.0115689	0.00492748	0.0351351	0.0751976	0.0621291	0.0379202	0.175247
4	12384	12033	11813	11921	11838	11799	23187	11960	11661	12525	12334	11679	15570	12884	12255	12343	12450	12803	13970	13365	12671	14096	13495	12805	14908	14100	13641	14894	15038	16746	14428	14705	14621	15150	16712	15353	15501	15095	15075			4	0.0291364	0.0424192	0.0640572	0.0582728	0.07734	0.0702702	0.209311
5	12372	12045	11902	12041	11948	11758	23258	12152	12040	12876	12594	11878	15982	13439	12510	12810	12805	13186	14705	13813	13181	14909	14066	13431	15731	14909	14462	15915	15876	17796	15414	15886	15697	16105	17698	16463	16605	16623	16194			5	0.0265655	0.04499	0.0831245	0.0839814	0.100906	0.0614864	0.224522
6	12544	12105	11881	11923	11924	11768	23364	12344	12201	13163	12774	11972	16465	13849	12836	13148	13194	13641	15347	14540	13821	15753	15015	14169	16816	15740	15197	16910	16949	18770	16488	16868	16767	17187	18743	17187	17731	17786	17152			6	0.0634145	0.0578443	0.0786254	0.0587013	0.0957645	0.0636288	0.247231
7	12441	12227	11963	12031	11921	11869	23557	12564	12375	13444	13045	12356	16899	14266	13254	13567	13670	13997	16059	15177	14317	16602	15600	14806	17476	16680	15922	17876	17787	19655	17435	17906	17824	17985	19718	17832	18669	18792	18300			7	0.041348	0.0839814	0.096193	0.081839	0.0951218	0.0852668	0.288579
8	12525	12268	12079	11967	12043	11875	23586	12610	12510	13640	13437	12662	17380	14716	13582	14038	14185	14585	16620	15833	15055	17302	16287	15375	18544	17526	16654	18834	18805	20730	18540	18891	18826	18979	20515	18656	19747	19485	19215			8	0.059344	0.0927652	0.121045	0.0681278	0.121259	0.0865523	0.294792
9	12607	12348	12180	12011	12030	11976	23816	12810	12701	13804	13617	12776	18003	15206	13847	14508	14633	15012	17239	16421	15556	18056	16959	16024	19456	18314	17440	19749	19653	21650	19410	19849	19715	19863	21377	19374	20735	20212	20147			9	0.0769115	0.109904	0.142683	0.0775543	0.118474	0.10819	0.344067
10	12796	12381	12157	12125	12033	11954	23949	12915	12806	14140	13801	12969	18410	15607	14248	14819	15037	15443	18051	17009	16149	18916	17547	16536	20377	19103	18206	20593	20531	22478	20414	20796	20728	20702	22287	20324	21556	20654	21054			10	0.117403	0.116974	0.137755	0.101977	0.119116	0.103477	0.37256
11	12795	12558	12304	12132	12202	11977	24145	13171	13056	14497	14160	13291	18828	15970	14639	15342	15614	15844	18532	17594	16614	19540	18466	17269	21015	20029	18931	21507	21467	23376	21267	21849	21675	21658	23245	21063	22437	21228	22093			11	0.117188	0.154894	0.169248	0.103477	0.155323	0.108405	0.414551
12	12916	12628	12464	12109	12180	12017	24468	13274	13190	14701	14461	13517	19345	16515	14967	15884	16220	16241	19103	17971	17353	20275	19107	17851	22042	20581	19574	22457	22230	24259	22203	22686	22378	22436	23937	21896	23363	22077	23006			12	0.143111	0.169891	0.203526	0.0985496	0.15061	0.116974	0.48375
13	13086	12740	12496	12173	12121	11974	24157	13420	13315	14910	14658	13806	19784	17028	15284	16222	16537	16854	19859	18643	17851	20927	19744	18249	22630	21572	20267	23310	22980	24942	22975	23604	23194	23320	24752	22455	24262	22894	23847			13	0.179532	0.193886	0.210382	0.112261	0.137969	0.107762	0.417122
14	13102	12792	12608	12161	12191	12165	23615	13516	13495	15217	14991	14126	20098	17360	15733	16648	17147	17268	20453	19256	18424	21536	20345	18979	23363	22052	20993	24123	23976	25799	23869	24483	24113	23926	25637	23391	25170	23683	24569			14	0.182959	0.205026	0.234377	0.10969	0.152966	0.148681	0.301005
15	13156	12864	12670	12197	12165	12121	22947	13618	13493	15503	15291	14419	20805	17669	15977	17052	17607	17674	20980	19864	18809	22354	20853	19691	24160	22954	21637	24877	24668	26493	24609	25384	25096	24875	26566	24057	25877	24382	25651			15	0.194528	0.220451	0.247659	0.117403	0.147396	0.139255	0.157894
16	13286	12940	12754	12216	12262	12157	22604	13618	13677	15719	15572	14632	21374	18174	16477	17510	17916	18049	21653	20362	19563	22936	21472	20196	24732	23680	22267	25571	25499	27284	25428	26257	25768	25505	27301	24527	26853	25163	26126			16	0.222379	0.236733	0.265655	0.121473	0.168177	0.146967	0.0844099
17	13311	12999	12798	12107	12210	12087	21317	13951	13885	16020	15669	14939	21803	18767	16787	18184	18584	18643	22124	21058	19964	23314	22072	20750	25582	24204	22922	26456	26163	28082	26395	26967	26667	26347	27801	25361	27597	25779	27086			17	0.227735	0.249373	0.275082	0.0981211	0.157037	0.131971	-0.191315
18	13358	13110	12897	12124	12196	12067	21140	13949	13997	16347	16218	15232	22251	19140	17231	18421	19123	19044	22639	21601	20530	23953	22736	21129	26101	24660	23619	27274	26931	28997	26885	27437	27194	26880	28667	25812	28305	26644	27671			18	0.237804	0.273154	0.296292	0.101763	0.154037	0.127686	-0.229235
19	13517	13107	13010	12188	12305	12187	21101	14089	14121	16496	16414	15480	22750	19624	17651	18890	19444	19520	23279	22036	21079	24736	23214	21788	26927	25518	24029	27862	27774	29720	27923	28530	28167	27766	29466	26563	29085	27460	28518			19	0.271868	0.272511	0.3205	0.115474	0.177389	0.153395	-0.23759
20	13608	13285	12945	12143	12341	12144	21255	14214	14189	16759	16802	15775	23166	20105	17969	19440	19884	20021	23983	22561	21590	25383	23899	22404	27525	26301	24616	28672	28412	30313	28529	29105	28674	28240	30124	27468	29733	28017	29108			20	0.291364	0.310645	0.306575	0.105834	0.185102	0.144182	-0.204598
21	13734	13339	13092	12144	12324	12210	21281	14233	14389	17077	17004	16057	23775	20395	18387	19918	20461	20308	24551	23371	22217	25884	24460	23049	28085	26854	25152	29314	29078	30970	29078	29951	29386	29119	30578	27921	30434	28726	29859			21	0.318358	0.322214	0.338068	0.106048	0.18146	0.158322	-0.199027
22	13807	13330	13117	12189	12330	12212	21243	14282	14596	17197	17295	16418	24073	20837	18835	20465	21028	21010	24961	23734	22814	26502	24873	23593	28901	27645	25784	30061	29726	31546	29908	30477	30315	29601	31133	28459	31199	29357	30495			22	0.333997	0.320286	0.343424	0.115689	0.182745	0.158751	-0.207168
23	13807	13471	13289	12233	12334	12241	21260	14470	14625	17660	17698	16585	24464	21291	19176	20957	21501	21331	25709	24303	23231	26925	25535	24137	29338	28038	26418	30757	30456	32298	30558	31414	30972	30045	31930	29055	31735	30051	31231			23	0.333997	0.350494	0.380273	0.125115	0.183602	0.164963	-0.203526
24	13880	13663	13281	12248	12380	12226	21564	14610	14854	17724	17969	16989	24950	21908	19623	21372	22097	22020	26155	24813	23640	27285	26133	24632	29915	28770	26889	31134	30932	32759	31174	32098	31636	30860	32453	29671	32495	30932	31792			24	0.349637	0.391628	0.378559	0.128329	0.193457	0.16175	-0.138398
25	13996	13732	13326	12249	12340	12249	21103	14791	14923	18093	18268	17259	25308	22328	20114	21741	22452	22253	26625	25430	24314	28061	26500	25066	30724	29376	27441	31973	31840	33638	31908	32560	32302	31282	33060	30288	33156	31306	32311			25	0.374489	0.40641	0.3882	0.128543	0.184888	0.166677	-0.237162
26	14080	13802	13487	12224	12474	12294	21321	14907	15163	18542	18578	17452	25916	22704	20359	22240	22856	22772	26967	25746	24835	28641	26940	25470	31162	29764	28075	32621	32207	33868	32470	33367	32578	31889	33875	30814	33649	31892	33009			26	0.392485	0.421407	0.422692	0.123187	0.213596	0.176318	-0.190458
27	14235	13827	13635	12192	12394	12245	21192	14886	15237	18718	18905	17846	26429	23182	20916	22681	23474	23172	27577	26322	25247	28939	27425	26146	31717	30139	28337	33230	32816	34637	33016	33827	33414	32487	34137	31462	34180	32188	33518			27	0.425691	0.426763	0.454399	0.116331	0.196456	0.16582	-0.218095
28	14305	13722	13630	12163	12436	12300	21356	14964	15329	19018	19305	18166	26903	23510	21233	23088	23975	23732	28027	26832	25847	29667	28024	26499	32355	30871	29032	33889	33337	35287	33722	34448	34019	32995	34534	31826	34799	32585	34232			28	0.440688	0.404268	0.453328	0.110118	0.205455	0.177604	-0.182959
29	14456	13951	13780	12289	12332	12425	21253	15212	15476	19121	19657	18660	27292	23991	21670	23661	24413	24102	28563	27239	26237	30157	28535	27008	32677	31336	29657	33994	34140	35845	34168	34952	34674	33349	35134	32377	35264	33141	34610			29	0.473038	0.453328	0.485464	0.137112	0.183174	0.204383	-0.205026
30	14538	14054	13865	12272	12408	12299	21601	15280	15619	19525	19787	18828	27761	24275	22002	24057	24791	24823	29128	27816	26748	30606	29117	27424	33081	32050	30183	34817	34476	36206	34886	35412	35237	34123	35596	32753	36041	33532	35137			30	0.490606	0.475395	0.503674	0.13347	0.199456	0.177389	-0.130471
																																										Slope	0.0136314	0.0167067	0.0176065	0.00666865	0.0119253	0.00984327	0.0377488
																																										Average				0.00947907			0.0396678
																																										StDev				0.00264717			0.00185063
																																									[H31-21K9acOH] / uM	Average slope	StDev
																																									0	0.208969	0.00979798
																																									0.78125	0.192699	0.0113335
																																									1.5625	0.214458	0.0042923
																																									3.125	0.20294	0.00208341
																																									6.25	0.177963	0.0149589
																																									12.5	0.151901	0.0157336
																																									25	0.133276	0.0083778
																																									50	0.0973921	0.00363692
																																									100	0.0911467	0.0141419
																																									200	0.0555403	0.00479598
																																									400	0.0396678	0.00185063
																																									800	0.00947907	0.00264717
																																										0.0159815	0.0020844
																																								log[]	[H31-21K9acOH] / uM	raw slope			Normalized slope			Mean	StDev
																																								0	0	0.214731	0.197656	0.214521	102.986	94.1379	102.877	100	5.07699
																																								-6.10721	0.78125	0.198813	0.199662	0.179621	94.7374	95.1774	84.7928	91.5692	5.87266
																																								-5.80618	1.5625	0.209815	0.218282	0.215278	100.438	104.825	103.269	102.844	2.22413
																																								-5.50515	3.125	0.203569	0.200615	0.204637	97.2018	95.6709	97.7549	96.8759	1.07956
																																								-5.20412	6.25	0.191517	0.180459	0.161913	90.957	85.2267	75.6172	83.9336	7.7512
																																								-4.90309	12.5	0.167546	0.152078	0.13608	78.5358	70.5208	62.2313	70.4293	8.15265
																																								-4.60206	25	0.142071	0.132366	0.12539	65.3355	60.3067	56.6918	60.778	4.3411
																																								-4.30103	50	0.095077	0.101584	0.0955152	40.9847	44.3564	41.2118	42.1843	1.88454
																																								-4	100	0.101072	0.0974141	0.0749542	44.091	42.1957	30.5577	38.9482	7.32786
																																								-3.69897	200	0.0579807	0.0586253	0.0500149	21.7626	22.0966	17.635	20.4981	2.48512
																																								-3.39794	400	0.0377488	0.0398133	0.0414415	11.2791	12.3488	13.1925	12.2735	0.958939
																																								-3.09691	800	0.00666865	0.0119253	0.00984327	-4.82563	-2.10181	-3.18064	-3.36936	1.37168
[truncated: 32 more columns]

## Sheet: Ext Fig 6m H3(1-21) n=2
Competitor	H31-21																																									Competitor	H31-21
Concentration (uM):				800			400			200			100			50			25			12.5			6.25			3.125			1.5625			0.78125			0					Concentration (uM):				800			400
	NPC																																										NPC
Time	A1	B1	C1	A17	A18	A19	B17	B18	B19	C17	C18	C19	D17	D18	D19	E17	E18	E19	F17	F18	F19	G17	G18	G19	H17	H18	H19	I17	I18	I19	J17	J18	J19	K17	K18	K19	L17	L18	L19			Time	A1	B1	C1	A17	A18	A19	B17
2	14532	14149	14907	16182	20873	19552	14888	15336	15515	14519	14709	14593	14346	15105	14727	14747	15315	16473	15262	15009	16033	15534	15782	14898	15617	15847	16029	16158	15629	16109	15852	16052	16031	16054	15987	16582	16215	16669	16788			2	0	0	0	0	0	0	0
3	14509	14112	14872	16834	21496	20017	15333	15741	15851	14986	15256	15028	15087	15729	15365	15467	15957	16804	16181	15872	16830	16606	16898	15940	16816	17161	17353	17636	17081	17451	17227	17649	17490	17582	17377	18061	17833	18132	18433			3	-0.00492748	-0.00792682	-0.00749834	0.139683	0.13347	0.0996208	0.095336
4	14402	14172	15040	17158	21549	20248	15505	16136	16201	15253	15509	15427	15597	16290	16092	16233	16801	18052	17056	16801	17631	17729	18045	16791	18185	18428	18476	18993	18592	18851	18650	19021	19043	19054	19008	19661	19479	19792	20005			4	-0.027851	0.00492748	0.0284937	0.209097	0.144825	0.14911	0.132185
5	14502	14191	15172	17274	21803	20350	15793	16386	16285	15759	16024	15856	16250	17068	16700	17103	17775	19852	18113	17872	18866	18822	19342	17842	19498	19759	19719	20415	20070	20253	20124	20536	20402	20564	20632	21064	21240	21357	21794			5	-0.00642715	0.00899801	0.0567731	0.233948	0.199242	0.170962	0.193886
6	14482	14283	15230	17484	22112	20535	16267	16778	16750	16292	16363	16265	16913	17824	17291	17866	18523	20357	19168	18933	19863	20055	20513	18943	20747	20996	21029	21864	21282	21422	21624	22164	21858	21935	22037	22496	22866	23138	23291			6	-0.0107119	0.0287079	0.069199	0.278938	0.265441	0.210596	0.295435
7	14523	14191	15308	17872	22407	20823	16549	17066	17210	16643	16785	16702	17567	18579	17993	18615	19460	20238	20065	19914	20850	21011	21714	19793	21945	22319	22371	23129	22832	22819	23115	23418	23378	23586	23510	23785	24573	24822	25165			7	-0.00192814	0.00899801	0.0859095	0.362063	0.328642	0.272297	0.35585
8	14557	14305	15308	17959	22466	20905	16877	17284	17441	17225	17133	17244	18108	19343	18532	19532	20313	20930	21245	21026	21794	22296	22793	20757	23195	23548	23546	24730	24184	24243	24341	24746	24509	24896	25054	25334	26198	26304	26646			8	0.00535596	0.0334212	0.0859095	0.380701	0.341282	0.289864	0.42612
9	14523	14375	15254	18234	22744	20973	17158	17598	17783	17554	17673	17622	18655	20039	19157	20095	21160	21708	22205	21972	22672	23537	24013	21802	24436	24720	24653	25797	25658	25430	25911	26154	25958	26345	26414	26550	27859	28153	28181			9	-0.00192814	0.0484179	0.0743407	0.439617	0.40084	0.304433	0.486321
10	14493	14312	15508	18376	23041	21030	17269	17860	17933	18133	18187	18024	19391	20733	19738	21073	21957	22341	23248	22842	23740	24438	25167	22746	25617	25998	25901	27172	26885	26750	27135	27681	27353	27896	27982	28108	29164	29328	29685			10	-0.00835529	0.0349208	0.128757	0.470039	0.464469	0.316644	0.510101
11	14680	14516	15548	18630	23386	21412	17678	18213	18370	18535	18554	18606	20052	21275	20433	21717	22827	23177	24108	23887	24587	25517	26281	23716	26588	27253	27017	28536	28496	27991	28459	28805	28704	29085	29476	29245	30741	30634	31048			11	0.0317073	0.0786254	0.137327	0.524455	0.538381	0.398483	0.597725
12	14627	14455	15500	18706	23403	21747	17965	18391	18383	19016	19014	19106	20561	21997	21052	22550	23601	23854	25039	24790	25463	26388	27285	24663	27647	28193	27982	29709	29477	29117	29504	30126	29797	30271	30373	30643	32178	32365	32319			12	0.0203526	0.0655569	0.127043	0.540737	0.542023	0.470253	0.659211
13	14744	14533	15671	18905	23682	21878	18107	18742	18938	19534	19335	19451	21215	22739	21792	23269	24303	24247	25963	25685	26420	27401	28296	25495	28869	29216	29034	30816	30754	30196	31049	31219	30857	31454	31764	31704	33285	33513	33864			13	0.0454185	0.0822675	0.163678	0.583371	0.601795	0.498318	0.689633
14	14768	14627	15653	19077	23862	22068	18426	19009	19111	20047	19783	19694	21868	23359	22326	23945	25119	24432	26737	26499	27490	28582	29492	26181	29726	30432	30091	32086	31916	31434	32070	32219	32001	32607	32802	32942	34580	34720	34974			14	0.0505602	0.102406	0.159822	0.62022	0.640358	0.539024	0.757975
15	14818	14576	15686	19317	23931	22102	18712	19293	19582	20366	20171	20347	22320	24093	22744	24656	25905	24716	27706	27417	28246	29467	30384	27218	30850	31199	31044	33114	32975	32355	33154	33304	33070	33578	33888	33965	35796	35999	36008			15	0.0612721	0.0914797	0.166892	0.671637	0.655141	0.546308	0.819247
16	14912	14606	15845	19584	24230	22483	19036	19465	19713	20894	20633	20791	22902	24702	23253	25329	26541	25543	28506	28303	29032	30244	31267	28107	31653	32182	32031	33901	34086	33418	34070	34519	34138	34851	35005	34961	36995	37258	37175			16	0.0814105	0.0979069	0.200956	0.728839	0.719198	0.627932	0.88866
17	15502	14738	15738	19747	24399	22501	19289	19646	20251	21250	21110	21133	23505	25425	23777	25873	27227	26531	29402	29074	29965	31098	32104	28927	32697	33210	32911	35162	35162	34249	35266	35503	35220	35726	35998	35906	37996	38078	38332			17	0.207811	0.126186	0.178032	0.763759	0.755404	0.631789	0.942863
18	15600	14721	15769	19974	24480	22698	19694	20149	20284	21791	21500	21640	24071	26050	24511	26632	27854	27588	30169	29943	31033	32028	33159	29609	33782	34137	34185	36016	35956	35287	36362	36458	36165	36805	37061	36773	39199	39205	39311			18	0.228806	0.122544	0.184673	0.812392	0.772757	0.673994	1.02963
19	15647	14842	15864	20184	24691	22866	19885	20288	20675	22140	21847	22034	24504	26520	25008	27246	28705	28120	30951	30772	32059	32903	34040	30563	34258	34947	34944	36850	36903	36393	37277	37359	37087	37576	38273	38071	39895	40267	40131			19	0.238876	0.148467	0.205026	0.857382	0.817962	0.709986	1.07055
20	15676	14894	16155	20307	24961	23063	20135	20525	21062	22648	22146	22485	25236	27159	25610	27802	29020	27395	31664	31670	32817	33811	34762	31172	35299	35688	35544	37985	38005	37240	38032	38540	38027	38535	38981	38749	40973	41305	41390			20	0.245089	0.159608	0.267369	0.883733	0.875806	0.752191	1.12411
21	15702	15018	16035	20402	25243	23279	20342	20761	21208	22905	22796	22990	25738	27788	26008	28537	29869	27972	32441	31914	33639	34657	35742	31803	36046	36594	36351	38944	38866	37966	39090	39210	38859	39319	39803	39584	41641	42187	42129			21	0.250659	0.186173	0.241661	0.904086	0.936221	0.798466	1.16846
22	15815	14950	16143	20617	25475	23343	20703	21080	21521	23366	23131	23232	26200	28299	26575	29024	30526	28905	32996	33002	34241	35050	36648	32491	36925	37415	37407	39697	39767	38930	39719	40269	39593	40307	40547	40473	42965	42999	42859			22	0.274868	0.171605	0.264799	0.950147	0.985925	0.812177	1.2458
23	15884	14985	16113	20904	25541	23490	20844	21291	21736	23683	23352	23656	26628	28735	27102	29727	30945	28989	33981	33376	34862	36039	37005	33250	37424	38030	37873	40586	40603	39453	40559	40757	40327	40865	41576	41241	43726	44108	43658			23	0.28965	0.179103	0.258371	1.01163	1.00006	0.84367	1.276
24	15841	15017	16119	20975	25664	23501	21084	21473	21999	24188	23833	23996	27170	29456	27534	30068	31617	29624	34623	34126	35819	36956	37669	33865	38291	38855	38668	41327	41130	40202	41313	41772	41347	41800	42246	41858	44356	44835	44444			24	0.280438	0.185959	0.259657	1.02684	1.02642	0.846027	1.32742
25	15948	15014	16157	21116	25837	23616	21443	21827	22180	24434	24048	24183	27656	29871	28070	30551	32296	30047	35087	34905	36621	37461	38662	34555	39028	39622	39411	41917	42331	40952	41861	42620	42010	42410	43184	42679	45227	45356	45312			25	0.303361	0.185316	0.267798	1.05705	1.06348	0.870664	1.40433
26	15919	15146	16320	21235	25867	24039	21602	21993	22313	24807	24382	24593	28017	30438	28334	31215	32866	30432	35739	35653	37502	38117	39405	35169	39741	40277	40135	42531	42702	41668	42630	43069	42875	43099	43752	43331	45693	46386	46111			26	0.297148	0.213596	0.302719	1.08255	1.06991	0.961287	1.4384
27	15954	15171	16415	21315	26143	24109	21870	22134	22730	25313	24826	25074	28518	30969	28865	31783	33442	30995	36621	36170	38434	38698	40105	35828	40431	41120	40660	43502	43508	42393	43423	43888	43309	43862	44469	44102	46608	46951	46680			27	0.304647	0.218952	0.323071	1.09969	1.12904	0.976284	1.49581
28	15999	15276	16389	21441	26407	24316	22101	22340	22790	25491	25154	25396	28996	31452	29492	32315	33813	31560	36751	36640	39143	39329	40275	36322	40971	41567	41579	43881	44149	43051	44102	44389	44075	44594	45001	44715	47212	47408	47491			28	0.314288	0.241447	0.317501	1.12668	1.18559	1.02063	1.5453
29	16212	15354	16485	21615	26390	24239	22211	22468	22988	25878	25498	25678	29462	31846	29639	32843	34336	32174	37788	37449	39851	39907	41260	36729	41713	42374	41955	44674	44920	43662	44815	45054	44533	45318	45752	45428	47744	48382	48234			29	0.35992	0.258157	0.338068	1.16396	1.18195	1.00413	1.56887
30	16139	15331	16435	21721	26455	24517	22442	22846	23125	26082	25694	25890	30065	32271	30160	33038	34741	32552	38025	38150	40290	40688	41934	37508	42169	42782	42794	45278	45350	44197	45398	45633	45188	45860	46389	45812	48521	48893	48943			30	0.344281	0.25323	0.327356	1.18667	1.19588	1.06369	1.61836
																																										Slope	0.00301686	0.00770479	0.0142468	0.0503518	0.0524338	0.0399593	0.0650447
																																										Average				0.0475817			0.0648954
																																										StDev				0.00668272			0.000133484
																																									[H31-21] / uM	Average slope	StDev
																																									0	0.340321	0.0039779
																																									0.78125	0.307832	0.00743855
																																									1.5625	0.298703	0.00246135
																																									3.125	0.290488	0.00954933
																																									6.25	0.262423	0.00435326
																																									12.5	0.231945	0.0204532
																																									25	0.210901	0.00377567
																																									50	0.167932	0.0130385
																																									100	0.139415	0.00989192
																																									200	0.0946816	0.00309609
																																									400	0.0648954	0.000133484
																																									800	0.0475817	0.00668272
																																										0.00832283	0.00564044
																																								log[]	[H31-21] / uM	raw slope			Normalized slope			Mean	StDev
																																								0	0	0.344869	0.338602	0.337492	101.37	99.4822	99.1478	100	1.19817
																																								-6.10721	0.78125	0.308008	0.315182	0.300308	90.2673	92.4279	87.9478	90.2143	2.24054
																																								-5.80618	1.5625	0.297857	0.301476	0.296776	87.2098	88.2997	86.8842	87.4646	0.741376
																																								-5.50515	3.125	0.291212	0.299655	0.280598	85.2082	87.7512	82.011	84.9901	2.87632
																																								-5.20412	6.25	0.260705	0.267373	0.259191	76.0191	78.0277	75.5633	76.5367	1.31123
																																								-4.90309	12.5	0.237049	0.249364	0.209424	68.8938	72.6031	60.5729	67.3566	6.16063
																																								-4.60206	25	0.213128	0.213033	0.206541	61.6887	61.66	59.7047	61.0178	1.13726
																																								-4.30103	50	0.167856	0.181008	0.154931	48.0524	52.0139	44.1594	48.0752	3.92729
																																								-4	100	0.133065	0.150812	0.134366	37.5733	42.9187	37.9652	39.4857	2.97951
																																								-3.69897	200	0.0970772	0.0911857	0.095782	26.7334	24.9588	26.3433	26.0119	0.932563
																																								-3.39794	400	0.0650447	0.0647876	0.0648538	17.085	17.0076	17.0275	17.04	0.0402064
																																								-3.09691	800	0.0503518	0.0524338	0.0399593	12.6594	13.2865	9.52913	11.825	2.01288
[truncated: 32 more columns]

## Sheet: Ext Fig 6m H3(1-21)K9ac n=2
Competitor	H31-21K9ac																																									Competitor	H31-21K9ac
Concentration (uM):				800			400			200			100			50			25			12.5			6.25			3.125			1.5625			0.78125			0					Concentration (uM):				800			400
	NPC																																										NPC
Time	A1	B1	C1	A14	A15	A16	B14	B15	B16	C14	C15	C16	D14	D15	D16	E14	E15	E16	F14	F15	F16	G14	G15	G16	H14	H15	H16	I14	I15	I16	J14	J15	J16	K14	K15	K16	L14	L15	L16			Time	A1	B1	C1	A14	A15	A16	B14
2	14532	14149	14907	16385	16616	15710	15052	15958	14658	14392	14134	14219	14010	14260	13890	20305	14108	15560	41816	14359	14652	15238	14623	14917	15087	14985	15026	15151	15011	15277	14842	15362	15617	15624	15446	15956	17576	17326	16197			2	0	0	0	0	0	0	0
3	14509	14112	14872	17246	17338	16558	15456	16316	15218	14972	14720	14776	14550	14808	14394	20833	14613	16022	15681	14980	15640	16131	15534	15974	16244	16137	16224	16320	16164	16493	16253	16541	16951	16981	16624	17307	19068	18889	17753			3	-0.00492748	-0.00792682	-0.00749834	0.184459	0.15468	0.181674	0.0865523
4	14402	14172	15040	17660	65605	16916	15808	16705	15459	15091	14901	14928	14846	15124	14823	21265	14954	16715	16560	15623	16634	17176	16313	16884	17578	17315	17434	17395	17280	17882	17556	17733	18384	18484	17928	18839	20776	20628	19657			4	-0.027851	0.00492748	0.0284937	0.273154	10.4953	0.258371	0.161964
5	14502	14191	15172	17864	18797	17000	16057	16868	15673	15407	15139	15258	15241	15472	15222	21878	15510	17274	17430	16363	17621	18201	17327	18166	18702	18573	18688	18639	18381	19259	18966	18974	19906	19916	19368	20333	22153	22265	21279			5	-0.00642715	0.00899801	0.0567731	0.316858	0.467254	0.276367	0.215309
6	14482	14283	15230	18020	84196	17391	16201	17195	16002	15557	15344	15467	15642	15702	15567	22640	16010	17886	18174	17161	18612	19429	18186	19272	19959	19686	19899	19941	19446	20534	20316	20353	21262	21225	20595	21726	23785	23827	22839			6	-0.0107119	0.0287079	0.069199	0.35028	14.4782	0.360135	0.24616
7	14523	14191	15308	18273	85952	17506	16527	17384	16160	15722	15622	15635	15889	15985	15862	23022	16350	18447	19004	17707	19529	20346	18986	20321	20943	20814	21254	21143	20482	21871	21724	21775	22806	22611	22129	23132	25431	25447	24558			7	-0.00192814	0.00899801	0.0859095	0.404482	14.8544	0.384772	0.316001
8	14557	14305	15308	18402	18635	17659	16688	17537	16230	15868	15878	15867	16134	16291	16186	23514	16612	18894	19943	18322	20338	21522	19872	21309	22173	21708	22400	22163	21612	23112	22857	23117	24138	24101	23343	24629	27055	27126	26206			8	0.00535596	0.0334212	0.0859095	0.432119	0.432547	0.41755	0.350494
9	14523	14375	15254	18441	70482	17729	16877	17798	16438	16162	16032	16047	16558	16397	16337	24063	17011	19484	20749	19103	21319	22443	20788	22500	23277	22949	23531	23121	22478	24416	24199	24364	25479	25358	24587	25921	28634	28423	27661			9	-0.00192814	0.0484179	0.0743407	0.440474	11.5402	0.432547	0.390985
10	14493	14312	15508	18532	22453	17863	17030	17840	16558	16306	16246	16208	16851	16683	16665	24488	17397	19912	21429	19758	22368	23359	21467	23329	24288	23989	24596	24157	23641	25716	25364	25435	26789	26519	25847	27211	30027	29877	29206			10	-0.00835529	0.0349208	0.128757	0.45997	1.25051	0.461255	0.423763
11	14680	14516	15548	18499	18915	18053	17109	18041	16642	16592	16539	16365	17272	16892	17056	25050	17765	20425	22361	20308	23052	24370	22216	24355	25446	25164	25748	25388	24719	26896	26553	26457	27942	27906	27038	28487	31248	31082	30683			11	0.0317073	0.0786254	0.137327	0.4529	0.492534	0.50196	0.440688
12	14627	14455	15500	18834	19026	18151	17157	18270	16913	16801	16757	16623	17589	17206	17359	25264	18093	20928	23074	20910	23935	25211	23011	25280	26213	25949	26888	26361	25374	27933	27866	27371	29241	29167	27887	29663	32519	32619	31962			12	0.0203526	0.0655569	0.127043	0.52467	0.516314	0.522956	0.450972
13	14744	14533	15671	18914	19098	18228	17463	18428	16922	16919	16917	17024	17862	17396	17714	25728	18426	21320	23768	21334	24611	26012	23733	26135	27424	26859	27918	27398	26490	28894	28903	28577	30424	30285	29178	30816	33719	33854	33172			13	0.0454185	0.0822675	0.163678	0.541809	0.531739	0.539452	0.516528
14	14768	14627	15653	19097	19292	18331	17565	18603	17043	17169	17048	16997	18033	17581	17829	26216	18853	21938	24454	21904	25330	26871	24339	26966	28448	27868	28722	28220	27459	30120	29951	29506	31506	31260	30208	31916	35311	35258	34456			14	0.0505602	0.102406	0.159822	0.581014	0.573302	0.561519	0.538381
15	14818	14576	15686	19023	19307	18440	17732	18755	17243	17356	17295	17219	18423	17992	18095	26566	19033	22309	25039	22381	26129	27650	25023	27836	29071	28680	29626	29112	28348	30981	30897	30578	32673	32358	31228	33188	36164	36163	35703			15	0.0612721	0.0914797	0.166892	0.565161	0.576515	0.58487	0.574159
16	14912	14606	15845	19205	19479	18522	17932	18840	17290	17548	17620	17449	18618	18101	18384	27045	19416	22657	25747	23099	26869	28365	25643	28741	29998	29553	30503	30289	29052	31960	31979	31495	33642	33483	32409	34351	37265	37334	36822			16	0.0814105	0.0979069	0.200956	0.604152	0.613364	0.602438	0.617006
17	15502	14738	15738	19398	19545	18600	17851	18981	17451	17666	17725	17552	18991	18194	18607	27721	19669	23140	26449	23238	27511	29295	26263	29492	30756	30245	31483	31121	29906	33153	32903	32590	34600	34722	33263	35555	38641	38100	37804			17	0.207811	0.126186	0.178032	0.6455	0.627504	0.619149	0.599653
18	15600	14721	15769	19503	19808	18763	17965	19018	17618	17913	17813	17622	19284	18382	18870	28014	19966	23460	26851	23747	28114	30029	26769	30337	31771	31172	32402	31908	30706	33776	33741	33600	35440	35426	34192	36435	39286	39347	38791			18	0.228806	0.122544	0.184673	0.667995	0.683849	0.654069	0.624076
19	15647	14842	15864	19591	19684	18873	18221	19249	17737	17995	18060	17867	19576	18590	19300	28198	20221	23762	27685	24267	28792	30711	27540	30849	32653	31846	33194	32713	31487	34906	34622	34109	36702	36408	35162	37508	40621	40393	39738			19	0.238876	0.148467	0.205026	0.686848	0.657283	0.677636	0.678921
20	15676	14894	16155	19736	19913	18897	18403	19327	17908	18244	18333	18061	19681	18862	19387	28536	20566	24393	28160	24658	29478	31436	27954	31818	33203	32618	33742	33577	32236	35768	35552	34901	37486	36980	36038	38185	41499	41441	40878			20	0.245089	0.159608	0.267369	0.717912	0.706344	0.682777	0.717912
21	15702	15018	16035	19715	20017	18895	18405	19347	17877	18434	18495	18264	20075	19066	19684	28805	20825	24447	28721	25059	29941	31869	28546	32507	33871	33110	34840	34096	32885	36520	36479	35805	38267	37962	36858	39631	42328	42355	41801			21	0.250659	0.186173	0.241661	0.713413	0.728624	0.682349	0.718341
22	15815	14950	16143	19901	20055	19194	18506	19491	18024	18528	18749	18427	20321	19203	19745	29002	20892	24900	29137	25623	30552	32858	28986	32999	34615	33831	35596	34938	33723	37410	37055	36578	39266	39009	37526	40295	43184	43162	42625			22	0.274868	0.171605	0.264799	0.753262	0.736765	0.746406	0.739979
23	15884	14985	16113	19836	20261	19329	18637	19696	18212	18704	18874	18529	20507	19376	20150	29594	21184	25180	29604	26040	30965	33746	29353	33723	35470	34465	36155	35742	34032	38180	37878	37227	39641	39612	38325	41019	43962	44096	43398			23	0.28965	0.179103	0.258371	0.739336	0.780899	0.775328	0.768044
24	15841	15017	16119	19890	20343	19371	18750	19731	18402	18840	18935	18762	20664	19553	20215	29929	21340	25598	30181	26237	31539	34417	29826	34336	36130	35174	36938	35920	35098	38912	38827	37833	40583	40301	38930	41582	44814	44953	44288			24	0.280438	0.185959	0.259657	0.750905	0.798466	0.784326	0.792253
25	15948	15014	16157	20033	20330	19358	18976	19919	18450	19058	19147	18831	20952	19772	20533	30118	21802	25908	30390	26690	32203	34942	30309	35038	36623	35628	37792	36967	35727	39456	39056	38433	41391	41156	39612	42820	45559	45611	45094			25	0.303361	0.185316	0.267798	0.781541	0.795681	0.781541	0.840671
26	15919	15146	16320	20181	20526	19503	19082	19834	18406	19276	19330	19031	21155	19858	20636	30413	22031	26186	31027	27021	32732	35487	30948	35527	37226	36356	38184	37549	36403	40301	40032	39376	41954	41838	40328	46113	46285	46460	45845			26	0.297148	0.213596	0.302719	0.813248	0.837672	0.812606	0.86338
27	15954	15171	16415	20218	20644	19690	18995	19988	18562	19437	19528	19080	21245	20138	20917	30840	22106	26557	31312	27447	33192	35803	31164	35904	37760	36897	38802	38254	36774	40920	40553	39998	42708	42291	40992	48799	46957	46956	46481			27	0.304647	0.218952	0.323071	0.821175	0.862952	0.852668	0.844742
28	15999	15276	16389	20385	20692	19803	19191	20186	18726	19566	19583	19276	21622	20261	21013	30984	22396	26682	32005	27734	33560	36434	31716	36655	38410	37512	39564	38666	37499	41565	41361	40390	43464	43094	41625	49802	47884	47418	47010			28	0.314288	0.241447	0.317501	0.856953	0.873235	0.876877	0.886732
29	16212	15354	16485	20594	20708	19758	19353	20458	18879	19663	19761	19382	21598	20615	21262	31183	22533	27066	32194	27844	34099	36811	31895	37273	39111	37878	39863	39324	37910	42304	41926	41002	43929	43610	42249	49602	48525	48164	47907			29	0.35992	0.258157	0.338068	0.901729	0.876663	0.867237	0.921439
30	16139	15331	16435	20561	20954	19969	19269	20435	18912	19911	19841	19509	21902	20625	21386	31521	22827	27264	32627	28283	34371	37436	32284	37783	39531	38178	40598	39918	38386	42742	42592	41572	44785	44154	42793	50346	49070	49109	48540			30	0.344281	0.25323	0.327356	0.894659	0.929366	0.912441	0.903443
																																										Slope	0.00301686	0.00770479	0.0142468	0.0416966	-0.142739	0.0443123	0.0446589
																																										Average				-0.0189101			0.0448102
																																										StDev				0.107247			0.00199186
																																									[H31-21K9ac] / uM	Average slope	StDev
																																									0	0.331967	0.00830349
																																									0.78125	0.287296	0.0117268
																																									1.5625	0.279439	0.0146215
																																									3.125	0.247061	0.0256561
																																									6.25	0.244579	0.00952381
																																									12.5	0.207788	0.0237655
																																									25	0.0853863	0.150839
																																									50	0.103557	0.0166103
																																									100	0.0678252	0.00797599
																																									200	0.0486457	0.00299029
																																									400	0.0448102	0.00199186
																																									800	-0.0189101	0.107247
																																										0.00832283	0.00564044
																																								log[]	[H31-21K9ac] / uM	raw slope			Normalized slope			Mean	StDev
																																								0	0	0.326071	0.328367	0.341463	98.1782	98.8877	102.934	100	2.56563
																																								-6.10721	0.78125	0.290741	0.274233	0.296915	87.2619	82.1613	89.1696	86.1976	3.62336
																																								-5.80618	1.5625	0.278025	0.265576	0.294716	83.3329	79.4864	88.4902	83.7698	4.51778
																																								-5.50515	3.125	0.241104	0.224907	0.275172	71.925	66.9206	82.4513	73.7657	7.92728
																																								-5.20412	6.25	0.241373	0.237072	0.255292	72.0081	70.6793	76.309	72.9988	2.94268
																																								-4.90309	12.5	0.21803	0.180618	0.224715	64.7957	53.2362	66.861	61.631	7.3431
																																								-4.60206	25	-0.0856486	0.142396	0.199411	-29.0354	41.4263	59.0427	23.8112	46.6064
																																								-4.30103	50	0.110189	0.0846553	0.115827	31.4746	23.5853	33.2168	29.4256	5.13228
																																								-4	100	0.0738616	0.0587831	0.0708311	20.2503	15.5913	19.3139	18.3851	2.46443
																																								-3.69897	200	0.0467254	0.0520911	0.0471207	11.8657	13.5236	11.9878	12.459	0.923946
																																								-3.39794	400	0.0446589	0.0468734	0.0428983	11.2272	11.9114	10.6832	11.2739	0.615448
																																								-3.09691	800	0.0416966	-0.142739	0.0443123	10.3119	-46.6754	11.1201	-8.41447	33.1374
[truncated: 32 more columns]

## Sheet: Ext Fig 6m H3(1-21)K9acOH n=2
Competitor	H31-21K9acOH																																									Competitor	H31-21K9acOH
Concentration (uM):				800			400			200			100			50			25			12.5			6.25			3.125			1.5625			0.78125			0					Concentration (uM):				800			400
	NPC																																										NPC
Time	A1	B1	C1	A11	A12	A13	B11	B12	B13	C11	C12	C13	D11	D12	D13	E11	E12	E13	F11	F12	F13	G11	G12	G13	H11	H12	H13	I11	I12	I13	J11	J12	J13	K11	K12	K13	L11	L12	L13			Time	A1	B1	C1	A11	A12	A13	B11
2	14532	14149	14907	14415	14128	14348	14495	14142	14752	14748	14509	14760	15146	15308	14789	17809	22138	19896	15900	25373	20562	15894	17164	17240	15866	16249	22386	21525	19728	17772	18788	19070	19644	16583	19544	18649	32024	23061	15894			2	0	0	0	0	0	0	0
3	14509	14112	14872	14484	14251	14527	14967	14629	15326	15340	14933	15338	15835	15983	15438	18358	23216	20402	16717	25986	21730	17100	18407	17876	17063	17593	23555	22854	20654	20265	20301	20513	21180	17598	20920	20191	36145	24590	17476			3	-0.00492748	-0.00792682	-0.00749834	0.0147824	0.0263513	0.0383487	0.10112
4	14402	14172	15040	14475	14257	14456	15338	14867	15490	15705	15267	15815	16197	16539	15962	19368	23895	20805	17733	27023	22664	18073	19866	18570	18378	18930	24576	24213	21450	20387	21677	21747	22755	18868	22608	21622	38017	26268	19247			4	-0.027851	0.00492748	0.0284937	0.0128543	0.0276367	0.0231377	0.180603
5	14502	14191	15172	14402	14275	14421	15495	15231	15754	16032	15514	16338	16819	17217	16542	20103	24751	21671	18942	28672	23755	19473	21019	19825	19814	20207	26023	25484	23166	22148	23213	23443	24213	20418	24231	23262	37082	27600	20724			5	-0.00642715	0.00899801	0.0567731	-0.0027851	0.031493	0.0156394	0.214238
6	14482	14283	15230	14541	14273	14303	15739	15376	16120	16555	15931	16891	17400	17774	17212	21292	25433	22479	19999	29366	24680	20528	22240	20971	21137	21605	27308	27015	24373	23686	24922	24864	25886	21785	25704	24746	40256	29132	22357			6	-0.0107119	0.0287079	0.069199	0.026994	0.0310645	-0.00964072	0.266512
7	14523	14191	15308	14487	14273	14430	16026	15743	16285	16782	16293	17317	17948	18393	17847	22567	26584	23395	21023	30252	25854	21977	23698	22083	22254	22929	28527	28453	25912	25160	26358	26184	27354	23247	26965	26191	44312	30616	23867			7	-0.00192814	0.00899801	0.0859095	0.0154252	0.0310645	0.0175675	0.327999
8	14557	14305	15308	14448	14267	14402	16254	15900	16497	17384	16715	17718	18456	18945	18480	23469	27403	24081	22098	32801	26896	23050	24825	23327	23622	24262	29744	29909	27007	26436	27707	27731	28698	26004	28513	27714	39731	32076	25487			8	0.00535596	0.0334212	0.0859095	0.00706986	0.0297791	0.0115689	0.376845
9	14523	14375	15254	14584	14301	14413	16475	16139	16775	17730	16970	18180	19081	19475	19001	24582	28368	25154	23272	34949	27878	24206	26236	24668	24858	25469	31181	31259	28190	27943	29028	29165	30166	30692	30075	28987	30146	33173	27024			9	-0.00192814	0.0484179	0.0743407	0.0362063	0.0370632	0.0139255	0.424192
10	14493	14312	15508	14682	14400	14419	16748	16324	16859	18228	17334	18769	19482	20176	19594	25846	29036	25754	24231	35900	28871	25526	27501	25988	25958	26689	31929	32432	29234	29428	30516	30250	31534	32678	31185	30421	31755	34863	28498			10	-0.00835529	0.0349208	0.128757	0.0572016	0.0582728	0.0152109	0.482679
11	14680	14516	15548	14693	14392	14509	16989	16625	17179	18694	17754	19327	20226	20694	20234	26617	29838	26932	25324	36619	29803	26363	28677	27263	27198	28101	33375	33708	30119	30697	31789	31533	32994	33395	32390	31589	33827	36198	29826			11	0.0317073	0.0786254	0.137327	0.0595582	0.0565589	0.0344924	0.53431
12	14627	14455	15500	14753	14414	14545	17080	16908	17413	19167	18085	19916	20796	21352	20879	27666	30686	27606	26197	37496	30838	27605	29997	28638	28124	29079	34006	34976	31514	31950	32798	32809	34348	34335	33356	32902	34363	37330	31098			12	0.0203526	0.0655569	0.127043	0.0724125	0.0612721	0.0422049	0.553806
13	14744	14533	15671	14739	14515	14585	17322	16939	17588	19570	18418	20247	21339	21943	21573	28470	31583	28427	27314	38234	31929	28530	31025	29737	29264	30279	35118	36164	32933	32949	34124	34015	36016	33900	34800	33955	33915	38502	32258			13	0.0454185	0.0822675	0.163678	0.0694132	0.0829102	0.0507745	0.605652
14	14768	14627	15653	14773	14576	14654	17561	17249	17887	20028	18887	20807	21763	22509	22201	29578	32344	29322	28240	38724	32707	29597	32233	30732	30224	31246	36349	37104	33723	34154	35289	35158	37302	33498	35546	35062	34610	39962	33560			14	0.0505602	0.102406	0.159822	0.0766973	0.0959787	0.0655569	0.656855
15	14818	14576	15686	14863	14577	14613	17854	17531	18099	20401	19238	21157	22425	23239	22661	30392	33181	30123	28902	39917	33731	30444	33490	31866	31463	32475	37102	38188	34709	35346	36208	36286	38858	34378	36818	36105	35657	40999	34687			15	0.0612721	0.0914797	0.166892	0.0959787	0.096193	0.0567731	0.719626
16	14912	14606	15845	14854	14643	14725	18092	17771	18355	20670	19653	21726	23065	23718	23280	31189	33788	30717	30077	40623	34234	31421	34247	32787	32306	33250	38297	39346	35761	36314	37371	37472	40010	37584	37859	37336	36893	41880	36042			16	0.0814105	0.0979069	0.200956	0.0940506	0.110333	0.0807678	0.770615
17	15502	14738	15738	14967	14700	14762	18440	17955	18607	21237	19983	22228	23635	24446	23854	32100	34626	31569	31000	41205	35396	32481	35391	33880	33265	34360	39273	40267	36718	37478	38411	38372	41512	38806	38909	38531	37770	42988	36739			17	0.207811	0.126186	0.178032	0.11826	0.122544	0.0886946	0.84517
18	15600	14721	15769	15116	14908	14824	18693	18150	18767	21744	20486	22783	24235	25082	24348	32873	35417	32386	31833	42439	36365	33314	36207	34601	33859	35427	40090	41212	37871	38384	39341	39255	43088	39789	39758	39901	39028	43044	37950			18	0.228806	0.122544	0.184673	0.150181	0.167106	0.101977	0.899372
19	15647	14842	15864	14984	14900	14842	19060	18611	19116	22234	20825	23221	24613	25540	25197	33445	36230	32957	32811	42731	37039	34148	37286	35469	35188	36398	40848	42121	38869	39555	40259	40445	44067	40558	40693	40863	39876	42668	38817			19	0.238876	0.148467	0.205026	0.121902	0.165392	0.105834	0.977998
20	15676	14894	16155	15081	14872	14884	19258	18701	19394	22506	21236	23611	25252	26340	25632	33901	36795	33891	33551	44002	37884	35160	38374	36346	35972	37205	41767	43066	39571	40204	41288	41236	44774	42005	41402	41750	40839	42504	39890			20	0.245089	0.159608	0.267369	0.142683	0.159393	0.114832	1.02042
21	15702	15018	16035	15192	14976	14930	19549	19047	19520	23104	21777	24280	25916	26751	26338	34709	37805	34573	34229	43869	38697	35994	38835	37093	36845	37828	42774	43935	40455	41288	42003	42003	46289	42727	42334	42543	41590	43023	40690			21	0.250659	0.186173	0.241661	0.166463	0.181674	0.124687	1.08276
22	15815	14950	16143	15185	14968	15003	19672	19402	19874	23450	21936	24751	26587	27387	26934	35325	38290	35417	35036	44700	39420	36688	39950	37945	37636	38838	43256	44778	41380	42420	42703	43172	46715	43507	43224	43348	42455	43580	41509			22	0.274868	0.171605	0.264799	0.164963	0.17996	0.140326	1.10911
23	15884	14985	16113	15256	14923	14968	20019	19664	20129	23931	22522	25241	26972	27941	27531	35706	38997	35941	35835	45273	40037	37554	40910	38721	38419	39750	44406	45496	42218	42973	43790	43857	47821	44407	44058	44196	43565	44110	42357			23	0.28965	0.179103	0.258371	0.180174	0.170319	0.132828	1.18345
24	15841	15017	16119	15297	15065	15112	20265	19964	20455	24449	22936	25650	27454	28384	27862	36182	39835	36739	36368	46063	40766	38209	41435	39412	39103	40452	44979	46473	42940	43815	44286	44491	48489	43813	44808	44968	44173	44707	43204			24	0.280438	0.185959	0.259657	0.188958	0.200741	0.163678	1.23615
25	15948	15014	16157	15413	15068	15139	20618	20299	20659	24814	23203	26198	27914	28923	28461	37094	40200	37318	36957	46893	41605	38726	42508	40288	39639	41229	45497	46963	43568	44445	45450	45567	49230	43203	45527	45903	45247	45354	43929			25	0.303361	0.185316	0.267798	0.21381	0.201384	0.169462	1.31178
26	15919	15146	16320	15522	15289	15204	20854	20546	20778	25150	23651	26490	28587	29501	28994	37758	40710	38024	37949	47573	42007	39399	42935	40720	40276	41896	46558	47871	44594	45416	45575	46141	50240	43512	46263	46372	46001	45995	44607			26	0.297148	0.213596	0.302719	0.237162	0.248731	0.183388	1.36234
27	15954	15171	16415	15543	15261	15141	21105	20793	21030	25797	24181	26954	29265	30077	29504	38229	41693	38747	38484	48228	43016	40037	43539	41462	41086	42558	46859	48495	45115	46070	46435	46982	50603	44455	46784	47088	47076	46787	45467			27	0.304647	0.218952	0.323071	0.241661	0.242732	0.169891	1.41612
28	15999	15276	16389	15578	15188	15279	21399	21071	21211	26096	24642	27723	29465	30466	30048	38729	41935	39147	39116	48888	43667	40903	44459	42064	41646	43158	47642	49188	45483	46686	46848	47398	51197	44844	47251	47630	47546	47372	45861			28	0.314288	0.241447	0.317501	0.249159	0.227093	0.199456	1.4791
29	16212	15354	16485	15692	15367	15274	21678	21210	21516	26698	25011	27998	30023	31000	30525	39222	42768	39742	39597	49562	44048	41552	45004	42935	42266	43744	48252	49759	46377	47543	47606	48200	52124	46726	47897	48293	48431	47940	46739			29	0.35992	0.258157	0.338068	0.273582	0.265441	0.198385	1.53887
30	16139	15331	16435	15695	15360	15391	21819	21572	21758	27099	25323	28438	30608	31566	31125	39687	43327	40172	40423	50119	44647	42004	45706	43385	42852	44342	48930	50140	47046	48304	48269	48661	52575	48786	48738	48888	49068	48706	47319			30	0.344281	0.25323	0.327356	0.274225	0.263942	0.223451	1.56908
																																										Slope	0.00301686	0.00770479	0.0142468	0.00665697	0.00480868	0.00172364	0.0539842
																																										Average				0.00439643			0.0541997
																																										StDev				0.00249236			0.0012623
																																									[H31-21K9acOH] / uM	Average slope	StDev
																																									0	0.318003	0.0154946
																																									0.78125	0.344719	0.0694501
																																									1.5625	0.30601	0.00899958
																																									3.125	0.283494	0.021886
																																									6.25	0.267456	0.01018
																																									12.5	0.259655	0.0132854
																																									25	0.24325	0.0353593
																																									50	0.191406	0.0252805
																																									100	0.125704	0.00564886
																																									200	0.0918465	0.0156297
																																									400	0.0541997	0.0012623
																																									800	0.00439643	0.00249236
																																										0.00832283	0.00564044
																																								log[]	[H31-21K9acOH] / uM	raw slope			Normalized slope			Mean	StDev
																																								0	0		0.307046	0.328959		96.462	103.538	100	5.00343
																																								-6.10721	0.78125	0.424864	0.302208	0.307085	134.507	94.8998	96.4746	108.627	22.4264
																																								-5.80618	1.5625	0.305648	0.297197	0.315185	96.0105	93.2816	99.0903	96.1275	2.90609
																																								-5.50515	3.125	0.291699	0.258691	0.300091	91.5062	80.8474	94.2162	88.8566	7.0673
																																								-5.20412	6.25	0.267103	0.277809	0.257458	83.5636	87.0208	80.4493	83.6779	3.28725
																																								-4.90309	12.5	0.253101	0.274944	0.25092	79.0424	86.0956	78.338	81.1587	4.29003
																																								-4.60206	25	0.226247	0.283899	0.219604	70.3709	88.9874	68.2257	75.8613	11.418
																																								-4.30103	50	0.219867	0.182794	0.171556	68.3106	56.3392	52.7104	59.12	8.16343
																																								-4	100	0.11929	0.127885	0.129937	35.8328	38.6082	39.2711	37.904	1.8241
																																								-3.69897	200	0.0921322	0.076076	0.107331	27.0632	21.8785	31.9713	26.971	5.04704
																																								-3.39794	400	0.0539842	0.0555559	0.053059	14.7447	15.2522	14.446	14.8143	0.407615
																																								-3.09691	800	0.00665697	0.00480868	0.00172364	-0.537931	-1.13477	-2.13097	-1.26789	0.80482
[truncated: 32 more columns]

## Sheet: Ext Fig 6n n=1
	1	2	3	4	5	6	7	8	9	10	11	12	13	14	1	2	3	4	5	6	7	8	9	10	11	12	13	14	1	2	3	4	5	6	7	8	9	10	11	12	13	14	1	2	3	4	5	6	7
Time	Sample X1	Sample X2	Sample X3	Sample X4	Sample X5	Sample X6	Sample X7	Sample X8	Sample X9	Sample X10	Sample X11	Sample X12	Sample X13	Sample X14	Sample X15	Sample X16	Sample X17	Sample X18	Sample X19	Sample X20	Sample X21	Sample X22	Sample X23	Sample X24	Sample X25	Sample X26	Sample X27	Sample X28	Sample X29	Sample X30	Sample X31	Sample X32	Sample X33	Sample X34	Sample X35	Sample X36	Sample X37	Sample X38	Sample X39	Sample X40	Sample X41	Sample X42	Sample X43	Sample X44	Sample X45	Sample X46	Sample X47	Sample X48	Sample X49
0	10053	9846	10361	9745	24388	9971	9735	14578	10076	9887	9840	10266	9793	10884	10039	9927	10297	9824	10311	10038	9966	10107	10096	10065	10075	9984	14240	10939	9963	9732	10439	9688	9842	9923	9862	10678	9884	10105	10122	10377	10197	12036	10147	10036	10167	10820	10259	10433	10288
0.75	10658	10258	10737	10141	24614	10389	10346	15729	10721	10510	10565	10924	10618	11017	10788	10504	10601	10398	11007	10702	10545	10757	10797	10729	10703	10720	14987	11125	10664	10306	10994	10194	10310	10444	10444	11171	10454	10564	10847	10967	10792	12279	10726	10525	10622	11122	10592	10884	10676
1.5	10954	10518	10992	10392	25108	10673	10643	16104	10997	10831	10944	11408	11075	11107	10883	10680	10695	10555	11128	10817	10736	10911	10982	11022	10939	11095	15390	11206	10902	10504	11138	10282	10473	10645	10602	11433	10734	10959	11079	11304	11213	12283	10899	10576	10695	11288	10695	11046	10860
2.25	10997	10739	10970	10527	24930	10805	10661	16311	11221	11072	11171	11447	11359	11231	10961	10689	10813	10686	11202	10863	10809	10959	11161	11201	11277	11330	15652	11110	10986	10461	11166	10399	10534	10719	10682	11536	10861	11190	11236	11547	11504	12344	11114	10770	10827	11351	10848	11232	11139
3	11173	10755	11053	10631	25068	10902	10793	16484	11247	11242	11406	11772	11608	11300	11077	10811	11169	10716	11277	10953	10911	11210	11349	11502	11491	11612	15924	11310	11079	10569	11366	10467	10653	10781	10848	11700	11029	11325	11492	11738	11777	12414	11258	11005	10988	11554	10991	11354	11285
3.75	11298	10827	11197	10668	25166	10994	10894	16707	11469	11395	11556	11966	11850	11329	11208	10775	11298	10776	11297	11096	11094	11363	11547	11551	11568	11854	16212	11501	11149	10643	11481	10699	10651	10855	10959	11786	11225	11552	11680	12022	12067	12622	11423	11043	11102	11681	11164	11495	11456
4.5	11348	10887	11253	10717	25145	10954	10981	16910	11570	11591	11808	12171	12123	11477	11334	10987	11538	10959	11396	11162	11217	11506	11574	11810	11953	12086	16518	11410	11298	10776	11523	10760	10898	11051	11062	12004	11334	11708	11891	12199	12308	12602	11644	11089	11139	11781	11280	11635	11662
5.25	11615	10956	11349	10813	25077	11171	11206	17178	11881	11778	12093	12314	12409	11653	11444	11048	11550	11002	11522	11323	11334	11541	11892	11966	12149	12237	16659	11601	11377	10951	11666	10771	10993	11146	11256	12167	11497	11791	12118	12474	12564	12701	11718	11363	11230	11821	11455	11864	11817
6	11655	11105	11494	10867	25276	11280	11206	17299	11975	11978	12261	12876	12670	11724	11609	11228	11751	11139	11694	11317	11394	11741	11982	12250	12337	12490	17051	11646	11637	11060	11764	10926	11087	11157	11364	12306	11653	12101	12373	12682	12855	12900	11791	11413	11355	12031	11561	12045	12035
6.75	11771	11227	11520	11103	25386	11419	11351	17260	12173	12157	12327	12785	12891	11881	11652	11346	11324	11269	11699	11548	11541	11832	12133	12320	12553	12716	17192	11814	11675	11273	11802	11132	11220	11396	11504	12460	11929	12208	12488	13082	12987	12982	11920	11498	11457	12101	11740	12259	12290
7.5	11928	11423	11687	11147	25453	11529	11523	17455	12365	12445	12576	13090	13092	11957	11870	11411	11423	11274	11857	11635	11735	12071	12274	12666	12788	13020	17651	11921	11731	11251	11921	11204	11338	11460	11600	12572	12077	12508	12777	13251	13484	13100	11998	11621	11633	12308	11945	12457	12482
8.25	12044	11511	11756	11234	25461	11677	11676	17656	12573	12583	12818	13316	13398	12065	11972	11561	12008	11447	11924	11763	11848	12319	12488	12800	13096	13240	17819	12060	11909	11368	12072	11275	11405	11646	11815	12882	12250	12708	12988	13371	13599	13164	12079	11719	11729	12460	12080	12605	12763
9	12073	11651	11982	11376	25568	11761	11879	17604	12665	12820	13107	13736	13636	12211	11956	11593	11861	11598	12030	11931	11989	12474	12695	13025	13232	13457	18098	12170	11970	11509	12189	11462	11582	11838	11884	13105	12379	12801	13281	13632	13840	13258	12180	11755	11817	12617	12249	12786	12938
9.75	12129	11796	11964	11519	25848	11991	11988	17854	12948	13015	13295	13789	14008	12355	12177	11754	12013	11711	12228	12054	12131	12606	12949	13260	13409	13763	18401	12231	12038	11795	12324	11560	11745	11914	12125	13210	12570	13031	13524	13960	14128	13362	12228	11892	11996	12776	12511	13012	13166
10.5	12369	11913	12151	11614	25864	12097	12161	17984	13077	13246	13634	14175	14172	12436	12174	11941	12094	11883	12321	12274	12303	12774	12989	13438	13565	13932	18559	12354	12111	11951	12401	11637	11871	12193	12278	13405	12756	13262	13678	14105	14361	13411	12377	12050	12136	12833	12679	13191	13332
11.25	12428	11996	12286	11750	25977	12309	12306	18194	13225	13321	13799	14400	14430	12584	12276	12056	12331	11979	12392	12254	12481	12934	13270	13596	13872	14153	18805	12571	12304	12006	12514	11713	11981	12189	12443	13488	12917	13428	13841	14356	14678	13535	12442	12103	12222	13094	12760	13414	13453
12	12505	12064	12550	11891	26126	12405	12434	18288	13543	13689	13987	14569	14702	12697	12505	12176	12366	11983	12542	12511	12589	13208	13515	13879	13984	15377	19151	12618	12566	12095	12722	11841	12062	12353	12525	13752	13094	13670	14156	14567	14871	13687	12476	12176	12245	13128	12901	13505	13666
12.75	12655	12283	12527	12038	26160	12533	12493	18371	13631	13850	14157	14848	14990	12819	12509	12275	12371	12156	12721	12622	12735	13279	13618	14084	14351	14714	19261	12819	12576	12284	12829	11960	12278	12523	12687	13804	13297	13857	14313	14856	15069	13764	12534	12255	12378	13195	12987	13641	13775
13.5	12777	12252	12685	12083	26256	12569	12734	18510	13800	14074	14551	15143	15154	12870	12594	12524	12595	12305	12874	12783	12882	13412	13802	14260	14463	14789	19432	12820	12646	12279	12840	12096	12335	12602	12852	14082	13491	14101	14490	15001	15271	13922	12688	12384	12525	13500	13097	13830	14060
14.25	12844	12409	12757	12241	26514	12777	12910	18609	13977	14289	14706	15251	15337	12935	12729	12558	12724	12387	12909	12893	13055	13588	13855	14416	14665	15019	19650	12905	12679	12488	13125	12297	12449	12714	12970	14165	13634	14238	14659	15379	15645	13896	12791	12536	12530	13608	13258	14060	14208
15	12981	12480	12865	12337	26540	12875	12957	18586	14162	14440	14912	15504	15695	13075	12873	12637	12885	12477	13076	13032	13039	13689	13979	14588	14837	15240	19828	12965	12799	12608	13247	12428	12664	12919	13149	14363	13777	14316	14930	15480	15781	13916	12712	12535	12631	13584	13389	14179	14388
15.75	13088	12523	13083	12435	26843	13005	12996	18761	14401	14589	15123	15576	15776	13012	12962	12775	12990	12553	13119	13068	13289	13933	14277	14823	15051	15357	20017	13159	12982	12672	13315	12488	12654	12939	13276	14408	13904	14637	15080	15610	15976	14211	12876	12550	12938	13767	13479	14312	14629
16.5	13179	12743	13131	12547	26880	13084	13270	18861	14504	14885	15267	15846	16025	13198	13044	12758	13238	12684	13235	13134	13376	14165	14354	15066	15329	15770	20270	13145	13042	12746	13455	12636	12949	13106	13493	14645	14081	14738	15332	15887	16214	14314	12915	12707	12901	13852	13645	14336	14832
17.25	13273	12751	13183	12819	26976	13221	13378	18901	14723	15051	15554	16095	16272	13202	13071	12855	13133	12880	13388	13435	13497	14133	14622	15171	15552	15978	20545	13347	13146	12884	13548	12762	12979	13287	13553	14767	14295	14899	15529	16094	16429	14406	12971	12867	13082	14058	13819	14719	14842
18	13344	12841	13183	12855	26981	13311	13520	18842	15043	15242	15664	16266	16527	13363	13220	12926	13255	12950	13596	13383	13675	14340	14821	15356	15721	16144	20645	13353	13242	12854	13628	12800	13111	13408	13756	14873	14546	15099	15692	16353	16756	14434	13044	12831	13079	14184	14000	14765	15115
18.75	13348	12840	13298	12919	27095	13443	13513	18745	14983	15493	15876	16505	16634	13543	13275	13066	13370	13141	13732	13599	13731	14519	15014	15549	15934	16445	21021	13438	13332	12936	13811	13037	13328	13462	13887	15054	14557	15250	15887	16505	16845	14422	13125	12900	13184	14238	14137	14804	15226
19.5	13548	12865	13293	13053	27218	13554	13804	18749	15216	15564	15993	16558	16842	13490	13361	13084	14009	13170	13632	13750	13876	14698	15139	15614	16079	16622	21113	13479	13369	13101	13874	13079	13479	13709	13979	15207	14824	15470	16007	16711	17048	14634	13189	13026	13190	14268	14301	14889	15332
20.25	13581	12993	13475	13188	27106	13689	13902	18685	15397	15722	16322	16786	16981	13640	13459	13193	13511	13277	13800	13840	14051	14721	15314	15908	16303	16761	21376	13625	13458	13125	13960	13247	13511	13890	14214	15334	15065	15642	16225	16861	17212	14686	13287	13114	13511	14326	14333	15165	15623
21	13613	13129	13545	13215	27381	13745	14009	18399	15605	15882	16333	16889	17229	13695	13540	13281	13579	13484	14016	13964	14154	14962	15412	16102	16495	17061	21505	13605	13442	13274	13913	13377	13603	13992	14320	15493	15248	15820	16374	17147	17357	14688	13303	13139	13466	14501	14506	15292	15649
21.75	13675	13212	13613	13297	27365	13909	14229	18435	15678	16077	16616	17049	17309	13729	13603	13320	13620	13564	14136	14048	14217	15111	15532	16185	16642	17203	21734	13825	13582	13259	14163	13433	13748	14049	14481	15668	15418	15960	16605	17148	17590	14773	13314	13142	13575	14592	14475	15447	15767
22.5	13888	13252	13632	13380	27438	13972	14255	18264	15965	16157	16723	17346	17538	13835	13708	13442	13719	13487	14125	14180	14441	15199	15694	16460	16837	17362	21815	13725	13706	13272	14101	13572	13914	14194	14550	15963	15557	16044	16683	17346	17777	14821	13403	13280	13656	14747	14736	15653	16085
23.25	13936	13393	13707	13476	27640	14069	14368	18092	15896	16317	16890	17517	17842	13879	13814	13450	13702	13695	14183	14218	14538	15302	15959	16515	16977	17562	21927	13774	13831	13409	14073	13718	13974	14383	14773	15973	15736	16217	16902	17535	17877	14990	13627	13357	13701	14858	14797	15653	16156
24	14023	13491	13882	13600	27623	14191	14502	18215	16195	16571	16979	17676	17915	14035	13820	13503	13887	13775	14254	14336	14576	15501	16028	16743	17161	17691	22203	14016	13879	13497	14258	13658	14099	14420	14826	16233	15828	16489	17209	17684	18080	14943	13593	13431	13773	14970	14969	15737	16345
24.75	13965	13562	13869	13581	27748	14235	14670	18097	16271	16568	17219	17714	18064	14127	13924	13632	13934	13843	14384	14361	14796	15586	16043	16901	17234	17881	22518	13967	13942	13538	14325	13682	14064	14554	14920	16332	16018	16575	17096	17873	18204	15047	13657	13636	14000	15044	15036	15921	16372
25.5	14040	13679	13944	13671	27912	14253	14653	17957	16304	16810	17324	17938	18151	14186	14011	13677	14013	13887	14413	14651	14920	15744	16238	17117	17494	17996	22450	14143	14005	13552	14344	13804	14206	14645	15126	16507	16125	16760	17402	17993	18438	15103	13738	13622	13906	15054	15132	16007	16619
26.25	14146	13638	14089	13715	27742	14433	14668	17849	16418	16873	17536	17991	18372	14177	14112	13757	13980	13964	14468	14604	14943	15765	16423	17197	17560	18523	22502	14216	14154	13629	14498	13873	14257	14732	15167	16460	16314	16913	17507	18186	18461	15159	13775	13582	14016	15280	15323	16170	16756
27	14240	13843	14065	13741	27807	14516	14881	17931	16596	16963	17579	17976	18516	14328	14037	13793	14089	14018	14616	14821	15062	16015	16634	17397	17759	18707	22728	14308	14093	13702	14462	13910	14273	14726	15260	16614	16382	17007	17690	18333	18523	15221	13818	13760	14086	15402	15410	16382	16841
27.75	14209	13842	14085	13940	27907	14653	14969	17849	16726	17031	17807	18231	18636	14434	14160	13926	14175	14160	14631	14752	15124	16069	16654	17532	17796	18777	22862	14429	14104	13821	14521	14040	14341	14772	15248	16743	16401	17095	17872	18515	18830	15262	13897	13708	14139	15435	15377	16540	16838
28.5	14409	13913	14197	14004	27997	14665	15117	17609	16872	17221	17869	18308	18777	14326	14228	14009	14265	14261	14845	14854	15265	16250	16795	17644	18035	18952	23024	14434	14242	13912	14517	14121	14526	14848	15481	16888	16670	17118	17885	18579	18891	15342	14046	13824	14246	15483	15676	16496	16978
29.25	14411	13902	14257	14002	27822	14695	15183	17601	16865	17435	17964	18413	18916	14524	14277	14044	14359	14337	14834	15018	15312	16224	16845	17846	18099	19183	23067	14399	14334	13897	14699	14160	14640	15024	15570	16988	16646	17342	18124	18720	19151	15345	13994	13939	14270	15631	15750	16787	17193
	1	2	3	4	5	6	7	8	9	10	11	12	13	14	1	2	3	4	5	6	7	8	9	10	11	12	13	14	1	2	3	4	5	6	7	8	9	10	11	12	13	14	1	2	3	4	5	6	7
0	0	0	0	0	0	0	0	0	0	0	0	0	0	0	0	0	0	0	0	0	0	0	0	0	0	0	0	0	0	0	0	0	0	0	0	0	0	0	0	0	0	0	0	0	0	0	0	0	0
0.75	0.129614	0.0882662	0.0805536	0.0848384	0.0484179	0.0895516	0.1309	0.246588	0.138184	0.13347	0.155323	0.140969	0.176747	0.0284937	0.160464	0.123615	0.0651284	0.122973	0.14911	0.142254	0.124044	0.139255	0.150181	0.142254	0.134542	0.157679	0.160036	0.0398483	0.150181	0.122973	0.118902	0.108405	0.100264	0.111618	0.124687	0.105619	0.122116	0.0983354	0.155323	0.126401	0.127472	0.0520599	0.124044	0.104763	0.0974784	0.0647	0.0713413	0.0966215	0.0831245
1.5	0.193029	0.143968	0.135184	0.138612	0.154252	0.150395	0.194528	0.326928	0.197313	0.202241	0.236519	0.24466	0.274653	0.0477751	0.180817	0.161321	0.0852668	0.156608	0.175033	0.166892	0.164963	0.172248	0.189815	0.205026	0.185102	0.238019	0.246374	0.0572016	0.20117	0.165392	0.149753	0.127258	0.135184	0.15468	0.158536	0.16175	0.182103	0.182959	0.205026	0.198599	0.217666	0.0529169	0.161107	0.115689	0.113118	0.100264	0.0934079	0.131328	0.122544
2.25	0.202241	0.191315	0.130471	0.167534	0.116117	0.178675	0.198385	0.371275	0.245303	0.253872	0.285151	0.253015	0.335497	0.0743407	0.197528	0.16325	0.110547	0.184673	0.190886	0.176747	0.180603	0.182531	0.228164	0.243375	0.257514	0.288365	0.302504	0.0366347	0.219166	0.15618	0.155751	0.152323	0.148253	0.170534	0.175675	0.183816	0.209311	0.232449	0.238661	0.250659	0.280009	0.0659854	0.207168	0.157251	0.141397	0.113761	0.126186	0.171176	0.182317
3	0.239947	0.194743	0.148253	0.189815	0.145682	0.199456	0.226664	0.408338	0.250873	0.290293	0.335497	0.322643	0.388842	0.0891231	0.222379	0.189387	0.186816	0.191101	0.206954	0.196028	0.202455	0.236305	0.268441	0.30786	0.303361	0.34878	0.360777	0.0794824	0.23909	0.179317	0.198599	0.166892	0.173747	0.183816	0.211239	0.218952	0.245303	0.261371	0.293506	0.291578	0.338496	0.0809821	0.238019	0.207597	0.17589	0.157251	0.156822	0.197313	0.213596
3.75	0.266727	0.210168	0.179103	0.197742	0.166677	0.219166	0.248302	0.456113	0.298434	0.323071	0.367633	0.364205	0.440688	0.095336	0.250445	0.181674	0.214453	0.203955	0.211239	0.226664	0.241661	0.269083	0.31086	0.318358	0.319858	0.400626	0.422478	0.120402	0.254087	0.195171	0.223236	0.216595	0.173319	0.19967	0.235019	0.237376	0.287294	0.310003	0.333783	0.352422	0.400626	0.125544	0.273368	0.215738	0.200313	0.184459	0.193886	0.227521	0.25023
4.5	0.277439	0.223022	0.191101	0.20824	0.162178	0.210596	0.266941	0.499604	0.320072	0.365062	0.421621	0.408124	0.499175	0.127043	0.277439	0.227093	0.26587	0.24316	0.232449	0.240804	0.268012	0.299719	0.316644	0.373846	0.402339	0.450329	0.488035	0.100906	0.286008	0.223665	0.232234	0.229663	0.226236	0.241661	0.257086	0.28408	0.310645	0.343424	0.378988	0.390342	0.452257	0.121259	0.320715	0.225593	0.20824	0.205883	0.218737	0.257514	0.294363
5.25	0.33464	0.237804	0.211667	0.228806	0.14761	0.257086	0.315145	0.55702	0.3867	0.405125	0.482679	0.43876	0.560447	0.164749	0.301005	0.240161	0.268441	0.252373	0.259443	0.275296	0.293078	0.307218	0.384772	0.407267	0.44433	0.482679	0.518242	0.141826	0.302933	0.261156	0.26287	0.23202	0.246588	0.262013	0.298648	0.319001	0.345566	0.361206	0.42762	0.449258	0.507102	0.142468	0.336568	0.284294	0.227735	0.214453	0.256229	0.306575	0.32757
6	0.34321	0.269726	0.242732	0.240375	0.190244	0.280438	0.315145	0.582942	0.406838	0.447972	0.518671	0.559162	0.616364	0.17996	0.336354	0.278724	0.311502	0.281723	0.296292	0.274011	0.305932	0.350065	0.404053	0.468111	0.484607	0.536881	0.602224	0.151466	0.358635	0.284508	0.283866	0.265227	0.266727	0.26437	0.321786	0.34878	0.378988	0.42762	0.48225	0.493819	0.569445	0.185102	0.352208	0.295006	0.254515	0.259443	0.278938	0.345352	0.374274
6.75	0.368061	0.295863	0.248302	0.290936	0.21381	0.310217	0.346209	0.574587	0.449258	0.486321	0.532811	0.539666	0.66371	0.213596	0.345566	0.304004	0.220023	0.309574	0.297363	0.3235	0.337425	0.369561	0.436403	0.483107	0.530882	0.585299	0.632431	0.187458	0.366776	0.330141	0.292007	0.30936	0.29522	0.315573	0.351779	0.381773	0.438117	0.450543	0.506888	0.579515	0.597725	0.202669	0.379844	0.313216	0.276367	0.274439	0.317287	0.391199	0.428905
7.5	0.401697	0.337854	0.28408	0.300362	0.228164	0.333783	0.383058	0.616364	0.490391	0.548022	0.586156	0.605009	0.706772	0.229878	0.39227	0.31793	0.241232	0.310645	0.331212	0.342139	0.378988	0.420764	0.466611	0.557234	0.581228	0.650427	0.730767	0.210382	0.378773	0.325428	0.317501	0.324785	0.3205	0.329284	0.372346	0.405767	0.469825	0.514815	0.568803	0.615721	0.704201	0.22795	0.396555	0.339568	0.314073	0.318787	0.361206	0.433618	0.470039
8.25	0.426548	0.356707	0.298862	0.319001	0.229878	0.36549	0.415836	0.659425	0.534953	0.577586	0.638002	0.653427	0.772329	0.253015	0.414123	0.350065	0.366562	0.347709	0.345566	0.369561	0.403196	0.473895	0.512458	0.585942	0.647214	0.69756	0.766759	0.240161	0.416908	0.350494	0.349851	0.339996	0.334854	0.369133	0.418407	0.472181	0.506888	0.557662	0.614007	0.641429	0.728839	0.241661	0.413908	0.360563	0.33464	0.351351	0.390128	0.465326	0.53024
9	0.432761	0.3867	0.34728	0.349423	0.252801	0.383487	0.459327	0.648285	0.554663	0.628361	0.699916	0.743407	0.823318	0.284294	0.410695	0.356921	0.335069	0.380059	0.368276	0.405553	0.433404	0.507102	0.556805	0.634145	0.67635	0.74405	0.826531	0.263727	0.429976	0.380701	0.374917	0.380059	0.372775	0.410266	0.43319	0.519956	0.534524	0.577586	0.676779	0.697346	0.78047	0.261799	0.435546	0.368276	0.353493	0.384986	0.426334	0.504103	0.567731
9.75	0.444759	0.417765	0.343424	0.380059	0.312788	0.432761	0.482679	0.701845	0.615292	0.670137	0.740193	0.754761	0.903014	0.315145	0.458041	0.391413	0.367633	0.404268	0.410695	0.431904	0.463826	0.535381	0.611222	0.684491	0.71427	0.809606	0.891445	0.276796	0.444544	0.441974	0.403839	0.401054	0.407695	0.426548	0.484821	0.542451	0.575444	0.626861	0.728839	0.767616	0.842171	0.28408	0.44583	0.397626	0.391842	0.41905	0.482465	0.552521	0.616578
10.5	0.496176	0.442831	0.383487	0.400411	0.316216	0.455471	0.519742	0.729696	0.642929	0.719626	0.81282	0.837457	0.938149	0.332498	0.457399	0.431476	0.384986	0.441117	0.430619	0.479037	0.500675	0.571373	0.619791	0.722626	0.747692	0.845813	0.925295	0.303147	0.460184	0.475395	0.420335	0.41755	0.434689	0.486321	0.5176	0.584228	0.615292	0.67635	0.761831	0.79868	0.892088	0.294578	0.477751	0.431476	0.421835	0.431262	0.518457	0.590869	0.652141
11.25	0.508816	0.460612	0.412409	0.429548	0.340425	0.500889	0.550807	0.774686	0.674636	0.735694	0.848169	0.885661	0.993423	0.364205	0.479251	0.456113	0.435761	0.461683	0.44583	0.474752	0.538809	0.605652	0.679992	0.756475	0.813463	0.893159	0.977998	0.349637	0.501532	0.487178	0.444544	0.433833	0.458256	0.485464	0.552949	0.60201	0.649785	0.711914	0.796752	0.852454	0.960002	0.321143	0.491677	0.442831	0.44026	0.487178	0.53581	0.638644	0.678064
12	0.525312	0.47518	0.468968	0.459755	0.372346	0.521456	0.578229	0.794824	0.742764	0.814534	0.888446	0.921867	1.0517	0.388414	0.528312	0.481822	0.443259	0.46254	0.477966	0.529811	0.561947	0.664353	0.732481	0.817105	0.837457	1.15539	1.05212	0.359706	0.557662	0.506245	0.489106	0.461255	0.475609	0.520599	0.570517	0.658568	0.687705	0.763759	0.864237	0.897658	1.00135	0.353707	0.498961	0.45847	0.445187	0.494462	0.566018	0.65814	0.723697
12.75	0.557448	0.522099	0.46404	0.491248	0.37963	0.548878	0.590869	0.812606	0.761617	0.849026	0.924867	0.98164	1.1134	0.414551	0.529169	0.503031	0.44433	0.499604	0.516314	0.553592	0.593226	0.679564	0.754547	0.861024	0.916083	1.01335	1.07569	0.402768	0.559805	0.546736	0.512029	0.486749	0.521884	0.55702	0.605223	0.669709	0.731195	0.803822	0.897873	0.959573	1.04377	0.370204	0.511387	0.475395	0.473681	0.508816	0.584442	0.687276	0.747049
13.5	0.583585	0.515457	0.49789	0.500889	0.400197	0.556591	0.642501	0.842385	0.797823	0.897016	1.00928	1.04484	1.14853	0.425477	0.547379	0.556377	0.49232	0.531525	0.549093	0.588084	0.624719	0.708058	0.793967	0.89873	0.940078	1.02941	1.11233	0.402982	0.574801	0.545665	0.514386	0.515886	0.534096	0.573944	0.640572	0.729267	0.772757	0.856096	0.935793	0.990638	1.08705	0.404053	0.544379	0.503031	0.505174	0.574159	0.608008	0.727767	0.808107
14.25	0.597939	0.549093	0.513315	0.534739	0.455471	0.601153	0.680207	0.863594	0.835744	0.943077	1.04248	1.06798	1.18774	0.439403	0.576301	0.563661	0.519956	0.549093	0.556591	0.61165	0.661782	0.745763	0.805322	0.932151	0.983354	1.07869	1.15903	0.421192	0.581871	0.590441	0.575444	0.558948	0.558519	0.597939	0.665853	0.747049	0.803394	0.885447	0.971999	1.07162	1.16717	0.398483	0.566446	0.535596	0.506245	0.597296	0.642501	0.777042	0.839814
15	0.62729	0.564304	0.536453	0.555306	0.461041	0.622148	0.690276	0.858667	0.875378	0.975427	1.08662	1.12218	1.26443	0.469396	0.607151	0.580586	0.554449	0.568374	0.592369	0.641429	0.658354	0.767402	0.831887	0.969	1.0202	1.12604	1.19716	0.434047	0.60758	0.616149	0.601581	0.587013	0.60458	0.641858	0.704201	0.789468	0.83403	0.902157	1.03006	1.09326	1.19631	0.402768	0.549521	0.535381	0.527883	0.592155	0.670566	0.802537	0.878377
15.75	0.650213	0.573516	0.583157	0.576301	0.525955	0.649999	0.698631	0.896159	0.926581	1.00735	1.13182	1.13761	1.28179	0.455899	0.626218	0.610151	0.576944	0.584656	0.601581	0.649142	0.711914	0.819676	0.89573	1.01935	1.06605	1.1511	1.23765	0.475609	0.646785	0.629861	0.616149	0.599867	0.602438	0.646143	0.731409	0.799109	0.861238	0.970928	1.06219	1.12111	1.23808	0.465968	0.584656	0.538595	0.593654	0.63136	0.689847	0.83103	0.930008
16.5	0.669709	0.620648	0.59344	0.600296	0.533882	0.666924	0.757332	0.917583	0.948647	1.07076	1.16267	1.19545	1.33513	0.495747	0.643786	0.606509	0.630075	0.612721	0.626433	0.663282	0.730553	0.869379	0.912227	1.07141	1.12561	1.23958	1.29186	0.47261	0.65964	0.645714	0.646143	0.631574	0.665638	0.68192	0.777899	0.849883	0.899158	0.992566	1.11618	1.18045	1.28907	0.488035	0.593012	0.57223	0.585727	0.64957	0.725411	0.836172	0.973499
17.25	0.689847	0.622362	0.60458	0.658568	0.554449	0.696274	0.78047	0.926152	0.995565	1.10633	1.22416	1.24879	1.38805	0.496604	0.64957	0.62729	0.60758	0.654712	0.659211	0.727767	0.756475	0.862523	0.969642	1.0939	1.17338	1.28414	1.35077	0.515886	0.68192	0.675279	0.666067	0.658568	0.672065	0.720698	0.790753	0.87602	0.945005	1.02706	1.15839	1.2248	1.33513	0.507745	0.605009	0.606509	0.624505	0.693704	0.762688	0.918225	0.975641
18	0.705058	0.641644	0.60458	0.666281	0.55552	0.715556	0.810892	0.913512	1.06412	1.14725	1.24772	1.28543	1.44268	0.531097	0.681492	0.642501	0.633717	0.669709	0.703773	0.716627	0.79461	0.906871	1.01228	1.13353	1.20959	1.31971	1.3722	0.517171	0.702487	0.668852	0.683206	0.66671	0.700345	0.74662	0.834244	0.89873	0.998779	1.06991	1.19331	1.28029	1.40519	0.513743	0.620648	0.598796	0.623862	0.720698	0.801465	0.92808	1.03413
18.75	0.705915	0.641429	0.629218	0.679992	0.579943	0.743835	0.809392	0.892731	1.05127	1.20102	1.29314	1.33663	1.4656	0.56966	0.693275	0.672494	0.658354	0.710628	0.732909	0.762903	0.806607	0.945219	1.05362	1.17488	1.25522	1.38419	1.45275	0.535381	0.721769	0.686419	0.722411	0.717484	0.746835	0.758189	0.862309	0.937507	1.00114	1.10226	1.23508	1.31285	1.42426	0.511173	0.638002	0.613578	0.646357	0.732266	0.830816	0.936436	1.05791
19.5	0.748763	0.646785	0.628147	0.7087	0.606294	0.767616	0.871736	0.893588	1.10118	1.21623	1.31821	1.34799	1.51017	0.558305	0.7117	0.67635	0.795252	0.716841	0.711485	0.795252	0.837672	0.983568	1.0804	1.18881	1.28629	1.42211	1.47246	0.544165	0.729696	0.721769	0.735908	0.726482	0.779185	0.811106	0.882019	0.970285	1.05834	1.14939	1.26079	1.35699	1.46775	0.556591	0.651713	0.640572	0.647642	0.738694	0.865951	0.954646	1.08062
20.25	0.755833	0.674208	0.667138	0.737622	0.5823	0.796538	0.892731	0.879877	1.13996	1.25008	1.38869	1.39683	1.53994	0.590441	0.732695	0.699702	0.688562	0.739765	0.747477	0.814534	0.875163	0.988495	1.1179	1.25179	1.33428	1.45189	1.5288	0.575444	0.748763	0.72691	0.754333	0.762474	0.78604	0.849883	0.932365	0.997493	1.10997	1.18624	1.3075	1.38912	1.50288	0.567731	0.672708	0.659425	0.716413	0.751119	0.872807	1.01378	1.14296
21	0.762688	0.703344	0.682135	0.743407	0.641215	0.808535	0.915654	0.818604	1.18452	1.28436	1.39105	1.4189	1.59308	0.602224	0.750048	0.718555	0.70313	0.784112	0.793753	0.841099	0.89723	1.04013	1.13889	1.29336	1.37541	1.51616	1.55644	0.571159	0.745335	0.758832	0.744264	0.790325	0.80575	0.871736	0.955074	1.03156	1.14917	1.22437	1.33942	1.45039	1.53395	0.56816	0.676136	0.664781	0.706772	0.788611	0.90987	1.04098	1.14853
21.75	0.775971	0.721126	0.696703	0.760974	0.637787	0.84367	0.962787	0.826317	1.20016	1.32613	1.45168	1.45318	1.61021	0.609508	0.763545	0.72691	0.711914	0.801251	0.819461	0.859095	0.910727	1.07205	1.1646	1.31114	1.4069	1.54659	1.6055	0.618292	0.775328	0.755618	0.797823	0.802322	0.836815	0.883947	0.989567	1.06905	1.18559	1.25437	1.38891	1.45061	1.58386	0.58637	0.678493	0.665424	0.730124	0.808107	0.903229	1.07419	1.17381
22.5	0.821604	0.729696	0.700773	0.778756	0.653427	0.857167	0.968357	0.789682	1.26165	1.34327	1.4746	1.51681	1.65928	0.632217	0.78604	0.753048	0.733123	0.784755	0.817105	0.887375	0.958716	1.0909	1.19931	1.37005	1.44868	1.58065	1.62285	0.596868	0.801894	0.758403	0.784541	0.832101	0.872378	0.915012	1.00435	1.13225	1.21537	1.27236	1.40562	1.49303	1.62393	0.596654	0.69756	0.694989	0.747477	0.841314	0.959145	1.11832	1.24194
23.25	0.831887	0.759903	0.716841	0.799323	0.696703	0.877948	0.992566	0.752833	1.24687	1.37755	1.51038	1.55344	1.7244	0.641644	0.808749	0.754761	0.729481	0.829316	0.829531	0.895516	0.979497	1.11297	1.25608	1.38184	1.47867	1.6235	1.64685	0.607366	0.828674	0.787754	0.778542	0.86338	0.885233	0.955503	1.05212	1.13439	1.25372	1.30942	1.45254	1.53352	1.64535	0.63286	0.745549	0.711485	0.757118	0.865094	0.972213	1.11832	1.25715
24	0.850526	0.780899	0.754333	0.825889	0.693061	0.904086	1.02127	0.779185	1.31092	1.43197	1.52945	1.58751	1.74004	0.675065	0.810035	0.766116	0.769115	0.846455	0.844742	0.920796	0.987638	1.1556	1.27086	1.43068	1.51809	1.65113	1.70598	0.659211	0.838957	0.806607	0.818176	0.850526	0.912012	0.96343	1.06348	1.19009	1.27343	1.3677	1.51831	1.56544	1.68884	0.622791	0.738265	0.727339	0.772543	0.889089	1.00906	1.13632	1.29764
24.75	0.8381	0.796109	0.751548	0.821818	0.719841	0.913512	1.05727	0.753904	1.32721	1.43133	1.58086	1.59565	1.77196	0.694775	0.832316	0.793753	0.779185	0.861024	0.872592	0.926152	1.03477	1.17381	1.27408	1.46453	1.53373	1.69184	1.77346	0.648713	0.852454	0.815391	0.83253	0.855668	0.904514	0.992137	1.08362	1.2113	1.31414	1.38612	1.4941	1.60593	1.71541	0.645071	0.751976	0.771258	0.821175	0.904942	1.02342	1.17574	1.30343
25.5	0.854168	0.821175	0.767616	0.841099	0.754976	0.917368	1.05362	0.723911	1.33428	1.48317	1.60336	1.64364	1.7906	0.707415	0.850954	0.803394	0.796109	0.87045	0.878805	0.988281	1.06134	1.20766	1.31585	1.51081	1.58943	1.71648	1.7589	0.686419	0.865951	0.81839	0.8366	0.881805	0.934936	1.01163	1.12775	1.24879	1.33706	1.42576	1.55965	1.63164	1.76554	0.657069	0.76933	0.768258	0.801037	0.907085	1.04398	1.19416	1.35634
26.25	0.876877	0.812392	0.79868	0.850526	0.718555	0.955931	1.05684	0.700773	1.3587	1.49667	1.64878	1.65499	1.83795	0.705487	0.872592	0.820533	0.78904	0.886946	0.890589	0.978212	1.06626	1.21216	1.35549	1.52795	1.60357	1.82938	1.77004	0.702059	0.897873	0.834887	0.869593	0.896587	0.945862	1.03027	1.13653	1.23873	1.37755	1.45853	1.58215	1.67299	1.77047	0.669066	0.777256	0.759689	0.824603	0.955503	1.0849	1.22908	1.38569
27	0.897016	0.85631	0.793539	0.856096	0.732481	0.973713	1.10247	0.718341	1.39683	1.51595	1.65799	1.65178	1.8688	0.737837	0.856525	0.828245	0.812392	0.898515	0.922296	1.0247	1.09176	1.26572	1.40069	1.5708	1.64621	1.8688	1.81845	0.721769	0.884804	0.850526	0.861881	0.904514	0.94929	1.02899	1.15646	1.27172	1.39212	1.47867	1.62136	1.70448	1.78375	0.682349	0.786469	0.797823	0.8396	0.98164	1.10354	1.2745	1.4039
27.75	0.890374	0.856096	0.797823	0.89873	0.753904	1.00306	1.12132	0.700773	1.42468	1.53052	1.70684	1.70641	1.89451	0.760546	0.882876	0.856739	0.830816	0.928937	0.925509	1.00992	1.10504	1.27729	1.40497	1.59972	1.65413	1.8838	1.84716	0.747692	0.887161	0.87602	0.874521	0.932365	0.963858	1.03884	1.15389	1.29936	1.39619	1.49753	1.66035	1.74347	1.84952	0.691133	0.803394	0.786683	0.850954	0.98871	1.09647	1.30835	1.40326
28.5	0.933222	0.871307	0.821818	0.912441	0.773186	1.00563	1.15303	0.649356	1.45596	1.57122	1.72012	1.7229	1.92472	0.737408	0.897444	0.874521	0.850097	0.950575	0.971356	1.03177	1.13525	1.31607	1.43518	1.62371	1.70534	1.92129	1.88187	0.748763	0.916726	0.895516	0.873664	0.949718	1.00349	1.05512	1.2038	1.33042	1.45382	1.50245	1.66313	1.75718	1.86259	0.708272	0.835315	0.811535	0.873878	0.998993	1.16053	1.29893	1.43325
29.25	0.93365	0.86895	0.834672	0.912012	0.735694	1.01206	1.16717	0.647642	1.45446	1.61707	1.74047	1.7454	1.9545	0.779827	0.907942	0.882019	0.870236	0.966857	0.969	1.06691	1.14532	1.3105	1.44589	1.66699	1.71905	1.97078	1.89108	0.741264	0.936436	0.892302	0.912655	0.958074	1.02792	1.09283	1.22287	1.35184	1.44868	1.55044	1.71433	1.78739	1.91829	0.708914	0.824175	0.836172	0.87902	1.0307	1.17638	1.36127	1.47932
	1	2	3	4	5	6	7	8	9	10	11	12	13	14	1	2	3	4	5	6	7	8	9	10	11	12	13	14	1	2	3	4	5	6	7	8	9	10	11	12	13	14	1	2	3	4	5	6	7
	0.0320352	0.0317107	0.0333988	0.0318336	0.0325116	0.0364931	0.039625	0.03734	0.0514127	0.0578791	0.0630365	0.0669871	0.0713275	0.0311353	0.0309942	0.0337298	0.0312657	0.0315075	0.0322968	0.0364998	0.0395053	0.0470418	0.0491236	0.0577266	0.0606525	0.0669467	0.0697328	0.0312025	0.0314225	0.0361005	0.0337124	0.0333651	0.035741	0.0375833	0.0418369	0.0476157	0.0491898	0.0549837	0.0615148	0.0660019	0.0711763	0.0286452	0.0330957	0.0312139	0.0315477	0.0383971	0.0428874	0.0499413	0.0560237
	H31-21K4me3			H31-21K4me3K9ac			H31-21K4me3K9acOH
	1	2	3	1	2	3	1	2	3			Mean	StDev
1	0.0320352	0.0309942	0.0314225	0.0330957	0.0370688	0.0304019	0.0364007	0.0378163	0.0386602		High	0.0683898	0.00216397
2	0.0317107	0.0337298	0.0361005	0.0312139	0.0308533	0.0324759	0.0426219	0.044207	0.0464374		Low	0.0294196	0.00255496
3	0.0333988	0.0312657	0.0337124	0.0315477	0.0333554	0.0339044	0.0514163	0.0531652	0.0477127
4	0.0318336	0.0315075	0.0333651	0.0383971	0.0384074	0.0400403	0.0580217	0.0612251	0.0606761
5	0.0325116	0.0322968	0.035741	0.0428874	0.0414456	0.0462662	0.0629959	0.0645425	0.0670601
6	0.0364931	0.0364998	0.0375833	0.0499413	0.0496668	0.0505409	0.0680857	0.0713634	0.0701321
7	0.039625	0.0395053	0.0418369	0.0560237	0.0570215	0.0562385	0.0683335	0.0734218	0.073143
8	0.03734	0.0470418	0.0476157	0.060538	0.0617829	0.0619706	0.0683801	0.0729218	0.0727933
9	0.0514127	0.0491236	0.0491898	0.0614992	0.0620559	0.0606676	0.0655889	0.0713505	0.070814
10	0.0578791	0.0577266	0.0549837	0.0642073	0.0654573	0.0643915	0.0680983	0.0694937	0.0726986
11	0.0630365	0.0606525	0.0615148	0.0650513	0.0672476	0.0643106	0.0665457	0.0692929	0.0722074
12	0.0669871	0.0669467	0.0660019	0.0668123	0.0680953	0.0675023	0.0659164	0.0681886	0.0704087
13	0.0713275	0.0697328	0.0711763	0.06559	0.0668479	0.0665911	0.0674197	0.0668509	0.0699718
14	0.0311353	0.0312025	0.0286452	0.0309725	0.0295786	0.0297807	0.0230701	0.029355	0.0310359
												Inhibitor peptide concentration
	H31-21K4me3			H31-21K4me3K9ac				H31-21K4me3K9acOH				H3K4me3K9, H3K4me3K9ac			H3K4me3K9acOH
	1	2	3	1	2	3		1	2	3		µM	-Log[Inhib.]		µM	-Log[Inhib.]
4	6.71199	4.04068	5.13962	9.43323	19.6286	2.52084	3.69897	17.9142	21.5467	23.712		100	4		200	3.69897
4.30103	5.87923	11.0604	17.1437	4.60433	3.67914	7.84285	4	33.8781	37.9454	43.6689		50	4.30103		100	4
4.60206	10.2111	4.7373	11.0157	5.46093	10.0998	11.5084	4.30103	56.4451	60.9329	46.9415		25	4.60206		50	4.30103
4.90309	6.19448	5.35787	10.1246	23.0369	23.0634	27.2536	4.60206	73.395	81.615	80.2064		12.5	4.90309		25	4.60206
5.20412	7.93438	7.38326	16.2211	34.5593	30.8596	43.2296	4.90309	86.1591	90.1277	96.588		6.25	5.20412		12.5	4.90309
5.50515	18.1512	18.1683	20.9487	52.66	51.9556	54.1987	5.20412	99.2197	107.63	104.471		3.125	5.50515		6.25	5.20412
5.80618	26.1877	25.8807	31.8637	68.2679	70.8284	68.819	5.50515	99.8557	112.912	112.197		1.5625	5.80618		3.125	5.50515
6.10721	20.3243	45.2197	46.6924	79.852	83.0463	83.528	5.80618	99.9753	111.629	111.3		0.78125	6.10721		1.5625	5.80618
6.40824	56.4357	50.5618	50.7316	82.3183	83.7468	80.1843	6.10721	92.8128	107.597	106.221		0.390625	6.40824		0.78125	6.10721
6.70927	73.029	72.6377	65.5993	89.2674	92.475	89.7403	6.40824	99.2522	102.833	111.057		0.195312	6.70927		0.390625	6.40824
7.0103	86.2632	80.1457	82.3585	91.4334	97.0692	89.5325	6.70927	95.2681	102.318	109.796		0.0976562	7.0103		0.195312	6.70927
7.31133	96.4007	96.297	93.8726	95.952	99.2445	97.7228	7.0103	93.6533	99.4837	105.181		0.0488281	7.31133		0.0976562	7.0103
[truncated: 77 more columns]

## Sheet: Ext Fig 6n n=2
	1	2	3	4	5	6	7	8	9	10	11	12	1	2	3	4	5	6	7	8	9	10	11	12	1	2	3	4	5	6	7	8	9	10	11	12	1	2	3	4	5	6	7	8	9	10	11	12	1
Time	Sample X1	Sample X2	Sample X3	Sample X4	Sample X5	Sample X6	Sample X7	Sample X8	Sample X9	Sample X10	Sample X11	Sample X12	Sample X13	Sample X14	Sample X15	Sample X16	Sample X17	Sample X18	Sample X19	Sample X20	Sample X21	Sample X22	Sample X23	Sample X24	Sample X25	Sample X26	Sample X27	Sample X28	Sample X29	Sample X30	Sample X31	Sample X32	Sample X33	Sample X34	Sample X35	Sample X36	Sample X37	Sample X38	Sample X39	Sample X40	Sample X41	Sample X42	Sample X43	Sample X44	Sample X45	Sample X46	Sample X47	Sample X48	Sample X49
0	10272	10118	10058	10615	10553	9923	10086	10080	9955	11399	9865	9902	10416	12656	12009	10285	10283	10445	12758	10349	13454	10491	10419	11668	10348	11387	10121	15422	10821	11528	10388	10281	10215	10433	13225	15002	18291	26428	12321	10341	10209	10547	10500	10719	10646	10154	10414	12168	10638
0.75	10748	10484	10508	11077	10813	10285	10432	10551	10391	11763	10447	10423	10925	12194	12485	10811	10721	10853	13289	10934	13978	11115	11019	12264	10962	11975	10671	15953	11372	12024	10867	10949	10770	10956	14137	15654	18745	27051	12610	10610	10525	10903	10787	11143	11056	10705	10824	12649	10902
1.5	10959	10767	10707	11265	11056	10527	10604	10661	10635	12121	10723	10798	11118	11763	12637	10887	10865	11116	13343	11070	14015	11397	11162	12477	11209	12075	10800	15944	11377	12092	11050	11049	10936	11280	14361	15995	18760	27098	12666	10831	10730	11137	11140	11340	11310	10991	11155	12898	11247
2.25	11136	10840	10689	11790	11177	10607	10865	10877	10790	12255	10963	10976	11195	11682	12608	10940	10891	11110	13369	11107	14062	11629	11453	12735	11306	12184	10819	16089	11365	12232	11127	11156	11194	11420	14614	16247	19067	27179	12809	10959	10816	11270	11313	11580	11525	11149	11361	13166	11448
3	11272	10969	10906	11434	11237	10694	10895	11050	10872	12378	11054	11239	11438	11623	12709	11083	10946	11188	13499	11325	14156	11755	11729	13072	11346	12152	10911	16122	11501	12382	11230	11356	11269	11587	14887	16608	19000	27364	12884	11066	11036	11442	11340	11707	11778	11465	11605	13477	11567
3.75	11378	11048	10956	11522	11345	10776	11006	11067	11023	12489	11365	11506	11466	11664	12849	11137	11090	11238	13562	11369	14262	11945	11926	13410	11583	12295	10988	16376	11683	12453	11373	11494	11471	11868	15131	16874	19089	27548	12899	11128	11074	11504	11655	11919	11921	11678	11807	13758	11641
4.5	11443	11098	11098	11557	11427	10918	11132	11277	11232	12777	11517	11799	11579	11628	12902	11225	11182	11479	13743	11604	14384	12184	12105	13617	11605	12397	11141	16403	11735	12630	11525	11605	11544	12040	15315	17111	19202	27658	13064	11258	11320	11772	11731	12209	12177	11878	12097	14048	11827
5.25	11573	11301	11366	11644	11616	10970	11298	11398	11280	13001	11661	11970	11643	11737	13083	11364	11339	11474	13887	11744	14534	12373	12351	13785	11722	12599	11178	16588	11905	12646	11599	11803	11764	12216	15683	17361	19234	27541	13222	11377	11447	11871	11977	12366	12371	12139	12306	14318	11891
6	11662	11396	11448	11866	11673	11202	11373	11496	11543	13095	11952	12186	11797	11838	13093	11529	11393	11632	14022	11920	14494	12477	12558	14150	11925	12711	11321	16627	11957	12872	11857	11905	11971	12421	15809	17653	19294	27671	13284	11575	11599	12068	12259	12568	12588	12319	12553	14582	11988
6.75	11760	11542	11426	11946	11830	11238	11598	11730	11740	13408	12048	12548	11975	12012	13186	11528	11524	11796	14253	12064	14763	12841	12801	14331	11903	12718	11399	16644	12139	12951	11912	12021	12165	12622	16016	18050	19333	27817	13499	11665	11783	12263	12376	12817	12754	12718	12872	14792	12054
7.5	11749	11661	11646	12112	11902	11361	11730	11894	11928	13577	12381	12856	12017	12175	13366	11601	11596	11887	14429	12326	14778	13034	13027	14621	12031	12852	11542	16759	12290	13142	12099	12192	12328	12780	16238	18131	19329	27822	13522	11738	11886	12455	12565	12989	13014	12947	12995	14910	12234
8.25	11950	11809	11751	12176	12154	11547	11911	12052	12025	13812	12609	13084	12134	12236	13513	11772	11886	12057	14461	12449	14774	13086	13298	14806	12185	13026	11704	16941	12336	13278	12118	12401	12466	12965	16462	18423	19519	27996	13734	12014	12134	12625	12763	13260	13336	13130	13370	15272	12188
9	12067	11888	11931	12276	12228	11670	12196	12221	12203	13971	12823	13542	12217	12355	13616	11844	11856	12208	14617	12591	14936	13491	13559	15085	12318	13100	11814	17075	12532	13446	12398	12687	12697	13323	16625	18724	19607	28052	13797	12145	12295	12710	12997	13419	13495	13371	13511	15505	12317
9.75	12102	11915	12119	12521	12382	11915	12330	12455	12539	14218	13087	13605	12248	12556	13695	12038	12018	12297	14736	12710	14874	13690	13667	15414	12396	13292	11884	17201	12711	13532	12492	12734	12847	13353	16859	18898	19656	28050	13980	12284	12422	13054	13171	13662	13719	13468	13721	15642	12434
10.5	12196	12032	12197	12541	12526	12104	12531	12474	12640	14408	13353	13966	12367	12622	13897	12249	12197	12526	14885	12984	14979	13848	13903	15667	12479	13367	12093	17463	12695	13725	12677	12967	13021	13705	17148	19233	19639	28071	14021	12418	12695	13238	13324	13836	13878	13832	13952	15982	12484
11.25	12397	12218	12333	12647	12622	12157	12774	12669	12782	14611	13552	14284	12545	12704	13939	12169	12254	12645	15086	13080	14952	13992	14152	15793	12519	13526	12148	17459	12969	13792	12760	12999	13197	13836	17273	19292	19569	28235	14150	12612	12959	13412	13663	14044	14130	14035	14239	16234	12595
12	12386	12218	12363	12825	12805	12301	13055	12872	13014	14856	13832	14542	12699	12906	14153	12403	12465	12841	15244	13416	14970	14385	14411	16190	12621	13623	12287	17478	13135	14019	13023	13277	13486	14090	17586	19506	19706	28256	14358	12718	13041	13602	13754	14238	14462	14245	14388	16417	12667
12.75	12523	12337	12470	12987	12928	12456	13201	13098	13186	15193	14188	14804	12731	12929	14272	12527	12558	12982	15324	13549	15049	14566	14570	16388	12761	13821	12372	17521	13163	14114	13098	13454	13610	14292	17736	19696	19787	28186	14341	12871	13215	13759	13987	14401	14533	14640	14659	16682	12801
13.5	12669	12504	12555	13050	12993	12606	13456	13251	13426	15200	14326	15149	12867	13117	14346	12540	12648	13126	15599	13710	15014	14668	14823	16506	12921	13822	12521	17881	13299	14241	13281	13556	13822	14475	17987	20003	19837	28231	14505	12987	13411	13904	14131	14687	14794	14642	14921	17026	12742
14.25	12724	12514	12663	13204	13104	12745	13501	13436	13600	15592	14590	15326	12842	13134	14541	12731	12775	13186	15810	13880	15155	14899	15186	16942	12937	14031	12569	17933	13385	14522	13563	13772	14035	14682	18197	20244	20072	28344	14673	13157	13527	14133	14322	14895	15043	15079	15082	17030	12917
15	12887	12564	12809	13219	13261	12795	13772	13583	13806	15828	14823	15629	13046	13264	14560	12919	13008	13414	15946	14086	15153	15051	15347	17118	13054	14149	12789	18044	13656	14606	13655	13998	14213	14861	18395	20471	20150	28418	14779	13350	13800	14270	14594	15028	15171	15179	15182	17442	12993
15.75	12910	12632	12888	13255	13287	12931	13663	13767	14022	16098	15116	15823	13109	13363	14775	13057	13071	13536	16187	14090	15305	15349	15471	17428	13157	14238	12949	18200	13650	14635	13767	14022	14229	15048	18604	20696	20146	28433	14897	13562	13864	14520	14752	15270	15384	15425	15527	17615	12920
16.5	13066	12785	12953	13419	13398	13061	13899	13945	14255	16217	15216	15974	13121	13385	14857	13198	13283	13663	16230	14121	15260	15423	15769	17607	13208	14385	12998	18383	13933	14791	13863	14225	14456	15331	18795	20861	20198	28470	14940	13627	13970	14737	14944	15497	15601	15579	15749	17867	13099
17.25	13121	12913	13067	13660	13536	13126	14065	14027	14348	16493	15368	16192	13283	13498	14946	13261	13408	13823	16371	14370	15560	15626	15941	17899	13351	14503	13107	18460	13931	14883	14040	14357	14633	15437	19015	21007	20226	28753	15089	13784	14127	14906	15143	15632	15835	15788	15865	18070	13233
18	13218	13036	13090	13660	13727	13288	14386	14165	14530	16567	15597	16396	13382	13571	15123	13432	13516	13853	16476	14547	15605	15785	16149	18155	13466	14539	13291	18589	14062	15097	14241	14516	14783	15573	19230	21320	20215	28649	15096	13799	14352	15012	15404	15859	15978	16034	16205	18373	13310
18.75	13303	12968	13232	13780	13699	13457	14552	14387	14677	16707	15845	16619	13472	13595	15159	13560	13548	14036	16646	14798	15780	16027	16301	18418	13613	14555	13338	18772	14195	15173	14376	14730	14955	15698	19290	21335	20387	28924	15223	13934	14568	15207	15518	15999	16069	16100	16254	18449	13324
19.5	13415	13180	13277	13823	13861	13585	14856	14477	14881	16913	16043	16767	13587	13816	15280	13648	13699	14135	16819	14918	15945	16196	16479	18414	13606	14624	13432	18851	14313	15372	14555	14741	15073	15898	19571	21655	20357	28825	15370	14066	14657	15410	15706	16204	16233	16402	16485	18532	13484
20.25	13514	13237	13335	13870	13998	13647	15319	14634	15011	17132	16144	16895	13583	13841	15481	13683	13879	14192	16901	15087	16052	16305	16566	18577	13694	14757	13555	18951	14539	15512	14633	14996	15146	16048	19610	21755	20392	28825	15475	14252	14768	15540	15778	16392	16412	16614	16663	18869	13511
21	13618	13292	13428	14046	14070	13720	15542	14812	15126	17319	16385	17090	13794	13916	15473	13845	13929	14414	17016	15176	16180	16455	16880	18719	13811	14784	13645	19102	14583	15669	14657	15124	15445	16179	19823	22092	20420	28996	15604	14394	14856	15738	15997	16557	16585	16591	16787	19207	13538
21.75	13693	13294	13595	14115	14172	13890	16246	14873	15434	17401	16523	17336	13895	14015	15477	13908	13960	14496	17108	15257	16396	16750	17048	19006	13818	14872	13656	18968	14728	15794	14921	15258	15494	16355	20187	21931	20537	28848	15640	14376	15030	15811	16157	16867	16903	16866	17017	19234	13676
22.5	13700	13419	13632	14184	14242	14004	16904	15032	15493	17556	16633	17390	13884	14076	15519	14039	14176	14539	17265	15503	16529	16918	17234	19243	13905	14957	13776	19191	14960	15920	15080	15406	15789	16601	20297	22126	20696	29031	15749	14487	15091	16023	16263	16867	16969	17035	17053	19394	13793
23.25	13778	13598	13545	14217	14386	14098	17821	15148	15594	17835	16867	17578	14055	14151	15631	14045	14211	14644	17458	15498	16619	17032	17472	19520	14018	15094	13925	19376	14892	16055	15261	15538	15836	16726	20539	22290	20686	29003	15793	14682	15275	16127	16416	17150	17224	17238	17273	19591	13781
24	13819	13634	13595	14426	14489	14173	18761	15264	15728	17779	17056	17598	14098	14269	15682	14280	14270	14785	17688	15664	16846	17213	17546	19749	14058	15069	13958	19341	15049	16120	15224	15683	16086	16828	20612	22469	20753	29022	15914	14775	15345	16292	16683	17237	17374	17410	17396	19774	13912
24.75	13987	13718	13726	14394	14529	14179	19633	15420	16012	18246	17207	17926	14188	14248	15684	14229	14394	14902	17665	15865	17002	17323	17765	19839	14169	15147	14040	19498	15166	16106	15477	15882	16196	17130	20783	22538	20879	29089	16079	14876	15517	16464	16839	17393	17502	17503	17533	19824	13776
25.5	14019	13692	13749	14437	14637	14469	20268	15472	16138	18175	17314	18087	14125	14328	15842	14407	14464	14949	17893	15905	17153	17505	17895	20204	14262	15272	14081	19466	15349	16331	15593	16086	16423	17262	21090	22884	20997	29101	16022	14929	15681	16517	16860	17449	17723	17632	17622	19834	13960
26.25	14101	13892	13921	14556	14699	14467	20758	15569	16118	18480	17455	18141	14423	14364	15993	14302	14577	15075	18052	16103	17249	17735	17998	20441	14299	15248	14054	19552	15351	16492	15695	16191	16465	17360	21157	22867	21015	29333	16279	15072	15898	16685	16967	17759	17785	17715	17786	20066	13993
27	14135	13939	13906	14629	14855	14523	21107	15743	16248	18495	17686	18261	14354	14338	15977	14406	14599	15175	18049	16186	17440	17837	18290	20512	14402	15330	14158	19590	15496	16552	15852	16266	16721	17548	21390	23050	21087	29328	16436	15337	16012	16768	17103	17725	17879	17905	17923	20326	14108
27.75	14204	14015	13995	14725	14856	14622	21387	15888	16472	18743	17749	18437	14398	14577	15906	14503	14710	15217	18154	16307	17515	17915	18485	20720	14395	15433	14261	19688	15577	16639	15851	16320	16848	17568	21364	23176	21108	29524	16320	15343	16024	16832	17391	18009	17911	18008	18051	20442	14163
28.5	14300	14098	14109	14724	14880	14770	21805	15890	16646	18780	17871	18710	14468	14675	16118	14500	14749	15304	18180	16491	17696	18141	18522	20820	14492	15524	14312	19764	15611	16773	15955	16493	16989	17770	21608	23418	21006	29683	16414	15329	16182	17182	17328	18022	18141	18143	18350	20617	14084
29.25	14348	14146	14231	14849	15174	14822	22279	16019	16802	18808	18037	18687	14603	14670	16132	14638	14835	15340	18383	16594	17778	18137	18642	20983	14607	15560	14313	19924	15735	16714	16122	16661	17097	17963	21708	23430	21100	29562	16547	15522	16458	17150	17662	18277	18161	18237	18442	20645	14204
	1	2	3	4	5	6	7	8	9	10	11	12	1	2	3	4	5	6	7	8	9	10	11	12	1	2	3	4	5	6	7	8	9	10	11	12	1	2	3	4	5	6	7	8	9	10	11	12	1
0	-0.101977	-0.0784112	-0.0964072	-0.0989781	-0.055702	-0.0775543	-0.0741264	-0.100906	-0.0934079	-0.0779827	-0.124687	-0.111618	-0.109047	0.0989781	-0.101977	-0.112689	-0.0938364	-0.0874092	-0.113761	-0.125329	-0.112261	-0.133685	-0.128543	-0.127686	-0.131542	-0.125972	-0.117831	-0.113761	-0.118045	-0.106262	-0.10262	-0.143111	-0.118902	-0.112047	-0.195385	-0.139683	-0.0972642	-0.13347	-0.0619149	-0.0576301	-0.0676993	-0.0762688	-0.0614864	-0.090837	-0.0878377	-0.118045	-0.0878377	-0.103049	-0.0565589
0.75	0	0	0	0	0	0	0	0	0	0	0	0	0	0	0	0	0	0	0	0	0	0	0	0	0	0	0	0	0	0	0	0	0	0	0	0	0	0	0	0	0	0	0	0	0	0	0	0	0
1.5	0.0452043	0.0606294	0.0426334	0.0402768	0.0520599	0.0518457	0.036849	0.0235662	0.0522741	0.0766973	0.0591298	0.0803394	0.041348	-0.0923367	0.0325642	0.0162821	0.0308503	0.0563447	0.0115689	0.0291364	0.00792682	0.0604152	0.0306361	0.0456328	0.0529169	0.0214238	0.0276367	-0.00192814	0.00107119	0.0145682	0.0392056	0.0214238	0.0355636	0.0694132	0.0479894	0.0730553	0.00321357	0.0100692	0.0119973	0.0473467	0.0439188	0.0501318	0.0756261	0.0422049	0.0544165	0.0612721	0.0709129	0.0533453	0.0739122
2.25	0.0831245	0.0762688	0.0387771	0.152752	0.0779827	0.0689847	0.0927652	0.0698417	0.0854811	0.105405	0.110547	0.118474	0.0578443	-0.10969	0.0263513	0.0276367	0.0364205	0.0550592	0.0171391	0.0370632	0.017996	0.110118	0.0929794	0.100906	0.073698	0.0447758	0.0317073	0.0291364	-0.00149967	0.0445616	0.055702	0.0443473	0.090837	0.0994066	0.102192	0.127043	0.0689847	0.0274225	0.0426334	0.0747692	0.0623433	0.0786254	0.112689	0.0936221	0.100478	0.0951218	0.115046	0.110761	0.116974
3	0.112261	0.103906	0.0852668	0.0764831	0.090837	0.0876235	0.0991923	0.106905	0.103049	0.131757	0.130043	0.174818	0.109904	-0.12233	0.0479894	0.0582728	0.0482036	0.0717698	0.04499	0.0837672	0.0381344	0.137112	0.152109	0.173105	0.0822675	0.0379202	0.0514172	0.0362063	0.0276367	0.0766973	0.0777685	0.087195	0.106905	0.135184	0.160679	0.204383	0.0546308	0.0670566	0.0587013	0.0976927	0.109476	0.115474	0.118474	0.12083	0.15468	0.162821	0.16732	0.177389	0.142468
3.75	0.13497	0.12083	0.0959787	0.095336	0.113975	0.105191	0.122973	0.110547	0.135399	0.155537	0.196671	0.23202	0.115903	-0.113546	0.0779827	0.0698417	0.0790539	0.0824817	0.058487	0.0931936	0.0608437	0.177818	0.194314	0.245517	0.133042	0.0685562	0.0679135	0.0906228	0.0666281	0.0919082	0.108405	0.11676	0.150181	0.195385	0.212953	0.261371	0.073698	0.106476	0.0619149	0.110975	0.117617	0.128757	0.185959	0.166249	0.185316	0.208454	0.210596	0.23759	0.158322
4.5	0.148896	0.131542	0.126401	0.102834	0.131542	0.135613	0.149967	0.155537	0.180174	0.217238	0.229235	0.294792	0.140112	-0.121259	0.0893374	0.0886946	0.0987638	0.134113	0.0972642	0.14354	0.0869807	0.229021	0.232663	0.289864	0.137755	0.0904086	0.100692	0.0964072	0.0777685	0.129828	0.140969	0.14054	0.16582	0.232234	0.252373	0.312145	0.0979069	0.130043	0.0972642	0.138826	0.170319	0.186173	0.202241	0.228378	0.240161	0.251301	0.272725	0.299719	0.19817
5.25	0.176747	0.175033	0.183816	0.121473	0.172033	0.146753	0.18553	0.18146	0.190458	0.265227	0.260085	0.331427	0.153823	-0.0979069	0.128114	0.118474	0.132399	0.133042	0.128114	0.173533	0.119116	0.269512	0.285365	0.325856	0.162821	0.133685	0.108619	0.136041	0.114189	0.133256	0.156822	0.182959	0.212953	0.26994	0.331212	0.365705	0.104763	0.104977	0.131114	0.164321	0.197528	0.207383	0.254944	0.262013	0.281723	0.307218	0.317501	0.357564	0.211882
6	0.195814	0.195385	0.201384	0.169034	0.184245	0.196456	0.201598	0.202455	0.246802	0.285365	0.322429	0.377702	0.186816	-0.0762688	0.130257	0.153823	0.143968	0.166892	0.157037	0.211239	0.110547	0.291793	0.329713	0.404053	0.206311	0.157679	0.139255	0.144397	0.125329	0.181674	0.212096	0.204812	0.2573	0.313859	0.358206	0.428262	0.117617	0.132828	0.144397	0.20674	0.230092	0.249588	0.315359	0.30529	0.328213	0.345781	0.370418	0.414123	0.232663
6.75	0.216809	0.226664	0.196671	0.186173	0.21788	0.204169	0.249802	0.252587	0.289007	0.352422	0.342995	0.455256	0.22495	-0.0389914	0.150181	0.153609	0.172033	0.202027	0.206526	0.242089	0.168177	0.369775	0.381773	0.442831	0.201598	0.159179	0.155965	0.148039	0.164321	0.198599	0.223879	0.229663	0.298862	0.356921	0.402554	0.513315	0.125972	0.164107	0.190458	0.226021	0.269512	0.291364	0.340425	0.358635	0.363777	0.431262	0.43876	0.459113	0.246802
7.5	0.214453	0.252158	0.243803	0.221737	0.233305	0.23052	0.278081	0.287722	0.329284	0.388628	0.414337	0.521242	0.233948	-0.00407053	0.188744	0.169248	0.187458	0.221522	0.244232	0.29822	0.171391	0.411123	0.43019	0.50496	0.229021	0.187887	0.186602	0.172676	0.196671	0.239518	0.263942	0.266298	0.333783	0.390771	0.450115	0.530668	0.125115	0.165178	0.195385	0.241661	0.291578	0.332498	0.380916	0.395484	0.419479	0.480322	0.465111	0.484393	0.285365
8.25	0.257514	0.283866	0.266298	0.235448	0.287294	0.270369	0.316858	0.321572	0.350065	0.438974	0.463183	0.570088	0.259014	0.00899801	0.220237	0.205883	0.249588	0.257943	0.251087	0.324571	0.170534	0.422264	0.488249	0.544594	0.262013	0.225164	0.221308	0.211667	0.206526	0.268655	0.268012	0.311074	0.363348	0.430405	0.498104	0.593226	0.16582	0.202455	0.240804	0.300791	0.344709	0.368918	0.423335	0.453542	0.488463	0.519528	0.545451	0.561947	0.27551
9	0.28258	0.300791	0.304861	0.256872	0.303147	0.29672	0.377916	0.357778	0.3882	0.473038	0.50903	0.668209	0.276796	0.0344924	0.242303	0.221308	0.24316	0.290293	0.284508	0.354993	0.20524	0.50903	0.544165	0.604366	0.290507	0.241018	0.244874	0.240375	0.248516	0.304647	0.327999	0.372346	0.412837	0.507102	0.533025	0.657712	0.184673	0.214453	0.254301	0.328856	0.379202	0.387129	0.473467	0.487606	0.522527	0.571159	0.575658	0.611865	0.303147
9.75	0.290079	0.306575	0.345138	0.30936	0.33614	0.349208	0.406624	0.40791	0.460184	0.525955	0.565589	0.681706	0.283437	0.0775543	0.259228	0.26287	0.277867	0.30936	0.310003	0.380487	0.191957	0.551664	0.567303	0.674851	0.307218	0.282152	0.259871	0.267369	0.286865	0.323071	0.348137	0.382415	0.444973	0.513529	0.583157	0.694989	0.195171	0.214024	0.293506	0.358635	0.40641	0.460827	0.510744	0.539666	0.570517	0.59194	0.620648	0.641215	0.328213
10.5	0.310217	0.331641	0.361848	0.313645	0.36699	0.389699	0.449686	0.41198	0.481822	0.56666	0.622576	0.759046	0.308932	0.091694	0.302504	0.308075	0.316216	0.358421	0.341924	0.439188	0.214453	0.585513	0.617863	0.729053	0.324999	0.29822	0.304647	0.3235	0.283437	0.364419	0.387771	0.432333	0.48225	0.588941	0.645071	0.766759	0.191529	0.218523	0.30229	0.387343	0.464897	0.500246	0.543523	0.576944	0.60458	0.669923	0.670137	0.714056	0.338925
11.25	0.353279	0.371489	0.390985	0.336354	0.387557	0.401054	0.501746	0.453757	0.512244	0.610151	0.66521	0.827174	0.347066	0.109262	0.311502	0.290936	0.328427	0.383915	0.384986	0.459755	0.208668	0.616364	0.671209	0.756047	0.333569	0.332284	0.31643	0.322643	0.342139	0.378773	0.405553	0.439188	0.519956	0.617006	0.671851	0.779399	0.176532	0.253658	0.329927	0.428905	0.521456	0.537524	0.616149	0.621505	0.658568	0.713413	0.731624	0.768044	0.362705
12	0.350922	0.371489	0.397412	0.374489	0.426763	0.431904	0.561947	0.497247	0.561947	0.662639	0.725197	0.882447	0.380059	0.152538	0.357349	0.341067	0.373632	0.425906	0.418836	0.531739	0.212524	0.700559	0.726696	0.841099	0.355421	0.353065	0.346209	0.326713	0.377702	0.427405	0.461898	0.498747	0.581871	0.671423	0.738908	0.825246	0.205883	0.258157	0.374489	0.451614	0.539024	0.578229	0.635645	0.663067	0.729696	0.758403	0.763545	0.80725	0.378131
12.75	0.380273	0.396984	0.420335	0.409195	0.453114	0.465111	0.593226	0.545665	0.598796	0.734837	0.801465	0.938578	0.386914	0.157465	0.382844	0.367633	0.393556	0.456113	0.435975	0.560233	0.229449	0.739336	0.76076	0.883519	0.385415	0.395484	0.364419	0.335926	0.383701	0.447758	0.477966	0.536667	0.608437	0.714699	0.771044	0.865951	0.223236	0.24316	0.370846	0.484393	0.576301	0.611865	0.685562	0.697988	0.744906	0.843028	0.821604	0.864023	0.406838
13.5	0.411552	0.432761	0.438546	0.422692	0.467039	0.497247	0.647857	0.578443	0.650213	0.736337	0.83103	1.01249	0.416051	0.197742	0.398697	0.370418	0.412837	0.486964	0.49489	0.594725	0.221951	0.761189	0.814962	0.908799	0.419693	0.395698	0.396341	0.413051	0.412837	0.474966	0.517171	0.558519	0.653855	0.753904	0.824817	0.931722	0.233948	0.252801	0.405982	0.509244	0.618292	0.642929	0.716413	0.75926	0.800823	0.843456	0.877734	0.937721	0.394198
14.25	0.423335	0.434904	0.461683	0.455685	0.49082	0.527026	0.657497	0.618077	0.687491	0.820318	0.887589	1.05041	0.410695	0.201384	0.440474	0.411337	0.440045	0.499818	0.540095	0.631146	0.252158	0.810678	0.892731	1.00221	0.423121	0.440474	0.406624	0.424192	0.431262	0.535167	0.577586	0.604795	0.699488	0.798252	0.869807	0.983354	0.284294	0.27701	0.441974	0.545665	0.643143	0.69199	0.757332	0.803822	0.854168	0.937078	0.912227	0.938578	0.43169
15	0.458256	0.445616	0.492962	0.458898	0.524455	0.537738	0.715556	0.64957	0.731624	0.870879	0.937507	1.11532	0.454399	0.229235	0.444544	0.451614	0.489963	0.548664	0.569231	0.675279	0.25173	0.843242	0.927223	1.03991	0.448186	0.465754	0.453757	0.447972	0.48932	0.553163	0.597296	0.653213	0.737622	0.8366	0.912227	1.03199	0.301005	0.292864	0.464683	0.587013	0.70163	0.72134	0.815605	0.832316	0.881591	0.958502	0.93365	1.02684	0.447972
15.75	0.463183	0.460184	0.509887	0.466611	0.530025	0.566874	0.692204	0.68899	0.777899	0.928723	1.00028	1.15689	0.467896	0.250445	0.490606	0.481179	0.50346	0.574801	0.620863	0.676136	0.284294	0.907085	0.953789	1.10633	0.470253	0.484821	0.488035	0.481393	0.488035	0.559376	0.621291	0.658354	0.74105	0.876663	0.957002	1.08019	0.300148	0.296077	0.489963	0.632431	0.715342	0.7749	0.849455	0.884161	0.927223	1.0112	1.00756	1.06391	0.432333
16.5	0.496604	0.492962	0.523813	0.501746	0.553806	0.594725	0.742764	0.727125	0.827817	0.954217	1.0217	1.18924	0.470467	0.255158	0.508173	0.511387	0.548878	0.60201	0.630075	0.682777	0.274653	0.922938	1.01763	1.14468	0.481179	0.516314	0.498532	0.520599	0.548664	0.592797	0.641858	0.701845	0.789682	0.937292	0.997922	1.11554	0.311288	0.304004	0.499175	0.646357	0.738051	0.82139	0.890589	0.932793	0.973713	1.0442	1.05512	1.1179	0.470681
17.25	0.508387	0.520385	0.548236	0.553377	0.583371	0.608651	0.778328	0.744692	0.847741	1.01335	1.05427	1.23594	0.505174	0.279367	0.52724	0.524884	0.575658	0.636288	0.660282	0.736123	0.338925	0.966429	1.05448	1.20723	0.511815	0.541594	0.521884	0.537095	0.548236	0.612507	0.679778	0.730124	0.827602	0.960002	1.04505	1.14682	0.317287	0.364634	0.531097	0.679992	0.771686	0.857596	0.933222	0.961716	1.02384	1.08897	1.07998	1.16139	0.499389
18	0.529169	0.546736	0.553163	0.553377	0.62429	0.643358	0.847098	0.774257	0.886732	1.0292	1.10333	1.27965	0.526383	0.295006	0.565161	0.561519	0.598796	0.642715	0.682777	0.774043	0.348566	1.00049	1.09904	1.26208	0.536453	0.549307	0.561304	0.564732	0.576301	0.658354	0.72284	0.764188	0.859738	0.989138	1.09112	1.21387	0.31493	0.342353	0.532596	0.683206	0.81989	0.880305	0.989138	1.01035	1.05448	1.14168	1.15282	1.2263	0.515886
18.75	0.547379	0.532168	0.583585	0.579086	0.618292	0.679564	0.882662	0.821818	0.918225	1.05919	1.15646	1.32742	0.545665	0.300148	0.572873	0.588941	0.605652	0.68192	0.719198	0.827817	0.386057	1.05234	1.13161	1.31842	0.567946	0.552735	0.571373	0.603938	0.604795	0.674636	0.751762	0.810035	0.896587	1.01592	1.10397	1.21709	0.351779	0.401268	0.559805	0.712128	0.866165	0.922082	1.01356	1.04034	1.07398	1.15582	1.16331	1.24258	0.518885
19.5	0.571373	0.577586	0.593226	0.588298	0.652998	0.706986	0.94779	0.841099	0.96193	1.10333	1.19888	1.35913	0.570302	0.347494	0.598796	0.607794	0.638002	0.70313	0.756261	0.853525	0.421407	1.08854	1.16974	1.31757	0.566446	0.567517	0.591512	0.620863	0.630075	0.71727	0.790111	0.812392	0.921867	1.05877	1.16417	1.28564	0.345352	0.380059	0.591298	0.740407	0.885233	0.965572	1.05384	1.08426	1.10911	1.22052	1.2128	1.26036	0.553163
20.25	0.592583	0.589798	0.605652	0.598368	0.682349	0.720269	1.04698	0.874735	0.989781	1.15025	1.22052	1.38655	0.569445	0.35285	0.641858	0.615292	0.676564	0.715342	0.773829	0.889732	0.44433	1.1119	1.18838	1.35249	0.585299	0.596011	0.617863	0.642286	0.678493	0.747263	0.806821	0.867022	0.937507	1.0909	1.17253	1.30707	0.35285	0.380059	0.613793	0.780256	0.909013	0.993423	1.06926	1.12454	1.14746	1.26593	1.25094	1.33256	0.558948
21	0.614864	0.601581	0.625576	0.636073	0.697774	0.735908	1.09476	0.912869	1.01442	1.19031	1.27215	1.42833	0.61465	0.368918	0.640144	0.649999	0.687276	0.762903	0.798466	0.908799	0.471753	1.14403	1.25565	1.38291	0.610365	0.601795	0.637145	0.674636	0.687919	0.780899	0.811963	0.894445	1.00156	1.11897	1.21816	1.37927	0.358849	0.416693	0.641429	0.810678	0.927866	1.03584	1.11618	1.15989	1.18452	1.26101	1.2775	1.40497	0.564732
21.75	0.630932	0.60201	0.661354	0.650856	0.719626	0.772329	1.24558	0.925938	1.0804	1.20788	1.30171	1.48103	0.636288	0.390128	0.641001	0.663496	0.693918	0.78047	0.818176	0.926152	0.518028	1.20723	1.29164	1.44439	0.611865	0.620648	0.639501	0.645928	0.718984	0.807678	0.868522	0.923153	1.01206	1.15667	1.29614	1.34477	0.383915	0.384986	0.649142	0.806821	0.965143	1.05148	1.15046	1.2263	1.25265	1.31992	1.32678	1.41076	0.594297
22.5	0.632431	0.628789	0.66928	0.665638	0.734623	0.796752	1.38655	0.960002	1.09304	1.24108	1.32528	1.4926	0.633931	0.403196	0.649999	0.691561	0.740193	0.789682	0.851811	0.978855	0.546522	1.24322	1.33149	1.49517	0.630503	0.638859	0.66521	0.693704	0.768687	0.834672	0.902586	0.95486	1.07526	1.20938	1.31971	1.38655	0.417979	0.424192	0.672494	0.830602	0.978212	1.0969	1.17317	1.2263	1.26679	1.35613	1.33449	1.44504	0.619363
23.25	0.649142	0.667138	0.650642	0.672708	0.765473	0.816891	1.58301	0.984853	1.11468	1.30085	1.37541	1.53287	0.670566	0.419264	0.673994	0.692847	0.747692	0.812177	0.893159	0.977783	0.565803	1.26765	1.38248	1.55451	0.654712	0.668209	0.697131	0.733338	0.754119	0.863594	0.941363	0.983139	1.08533	1.23615	1.37155	1.42169	0.415836	0.418193	0.68192	0.872378	1.01763	1.11918	1.20595	1.28693	1.32142	1.39962	1.38162	1.48724	0.616792
24	0.657926	0.674851	0.661354	0.717484	0.78754	0.832958	1.78439	1.0097	1.14339	1.28886	1.4159	1.53716	0.679778	0.444544	0.68492	0.743193	0.760332	0.842385	0.942434	1.01335	0.614435	1.30643	1.39833	1.60357	0.663282	0.662853	0.704201	0.725839	0.787754	0.87752	0.933436	1.0142	1.13889	1.25801	1.38719	1.46003	0.43019	0.422264	0.707843	0.892302	1.03263	1.15453	1.26315	1.30557	1.35356	1.43647	1.40797	1.52645	0.644857
24.75	0.693918	0.692847	0.689419	0.710628	0.796109	0.834244	1.97121	1.04313	1.20423	1.38891	1.44825	1.60743	0.699059	0.440045	0.685348	0.732266	0.786897	0.867451	0.937507	1.05641	0.647857	1.32999	1.44525	1.62285	0.687062	0.679564	0.721769	0.759475	0.81282	0.874521	0.987638	1.05684	1.16246	1.32271	1.42383	1.47482	0.457184	0.436618	0.743193	0.91394	1.06948	1.19138	1.29657	1.33899	1.38098	1.45639	1.43732	1.53716	0.615721
25.5	0.700773	0.687276	0.694346	0.719841	0.819247	0.896373	2.10725	1.05427	1.23123	1.3737	1.47117	1.64192	0.685562	0.457184	0.719198	0.770401	0.801894	0.87752	0.986353	1.06498	0.680207	1.36898	1.4731	1.70105	0.706986	0.706344	0.730553	0.752619	0.852026	0.922724	1.01249	1.10054	1.21109	1.35099	1.4896	1.54894	0.482465	0.439188	0.730981	0.925295	1.10461	1.20273	1.30107	1.35099	1.42833	1.48403	1.45639	1.5393	0.655141
26.25	0.718341	0.730124	0.731195	0.745335	0.83253	0.895944	2.21222	1.07505	1.22694	1.43904	1.50138	1.65349	0.749405	0.464897	0.751548	0.747906	0.826103	0.904514	1.02042	1.1074	0.700773	1.41826	1.49517	1.75183	0.714913	0.701202	0.724768	0.771044	0.852454	0.957217	1.03434	1.12304	1.22009	1.37198	1.50395	1.5453	0.486321	0.488892	0.78604	0.955931	1.1511	1.23873	1.32399	1.4174	1.44161	1.50181	1.49153	1.58901	0.662211
27	0.725625	0.740193	0.727982	0.760974	0.865951	0.907942	2.28699	1.11233	1.25479	1.44225	1.55087	1.6792	0.734623	0.459327	0.74812	0.770187	0.830816	0.925938	1.01977	1.12518	0.741693	1.44011	1.55773	1.76704	0.73698	0.718769	0.747049	0.779185	0.883519	0.970071	1.06798	1.1391	1.27493	1.41226	1.55387	1.58451	0.501746	0.487821	0.819676	1.0127	1.17553	1.25651	1.35313	1.41012	1.46175	1.54252	1.52088	1.64471	0.686848
27.75	0.740407	0.756475	0.747049	0.781541	0.866165	0.929151	2.34698	1.14339	1.30278	1.49538	1.56437	1.71691	0.74405	0.51053	0.732909	0.790968	0.854596	0.934936	1.04227	1.1511	0.757761	1.45682	1.5995	1.8116	0.73548	0.740836	0.769115	0.80018	0.900872	0.98871	1.06776	1.15067	1.30214	1.41654	1.5483	1.6115	0.506245	0.529811	0.794824	1.01399	1.1781	1.27022	1.41483	1.47096	1.4686	1.56458	1.5483	1.66956	0.698631
28.5	0.760974	0.774257	0.771472	0.781327	0.871307	0.960859	2.43653	1.14382	1.34006	1.50331	1.5905	1.77539	0.759046	0.531525	0.778328	0.790325	0.862952	0.953575	1.04784	1.19052	0.796538	1.50524	1.60743	1.83302	0.756261	0.760332	0.780042	0.816462	0.908156	1.01742	1.09004	1.18774	1.33235	1.45982	1.60057	1.66335	0.484393	0.563875	0.814962	1.01099	1.21195	1.3452	1.40133	1.47375	1.51788	1.5935	1.61236	1.70705	0.681706
29.25	0.771258	0.784541	0.797609	0.808107	0.934293	0.971999	2.53808	1.17145	1.37348	1.50931	1.62607	1.77047	0.787968	0.530454	0.781327	0.81989	0.881376	0.961287	1.09133	1.21259	0.814105	1.50438	1.63314	1.86794	0.780899	0.768044	0.780256	0.85074	0.934722	1.00478	1.12582	1.22373	1.35549	1.50117	1.622	1.66592	0.504531	0.537952	0.843456	1.05234	1.27108	1.33835	1.47289	1.52838	1.52216	1.61364	1.63207	1.71305	0.707415
	1	2	3	4	5	6	7	8	9	10	11	12	1	2	3	4	5	6	7	8	9	10	11	12	1	2	3	4	5	6	7	8	9	10	11	12	1	2	3	4	5	6	7	8	9	10	11	12	1
	0.0281978	0.0295323	0.0346174	0.0310979	0.0359975	0.0391252	0.0508153	0.0466488	0.0522396	0.061203	0.0671766	0.0787425	0.0295784	0.0305712	0.0343317	0.0328674	0.0353877	0.0398914	0.0438845	0.0495038	0.0174107	0.0599927	0.0646047	0.0726275	0.0293825	0.0343994	0.0335284	0.0332378	0.0369743	0.0398102	0.0427269	0.0466774	0.0514352	0.0581766	0.0625571	0.0688464	0.0182193	0.0235143	0.0341298	0.0414891	0.0497649	0.0521624	0.0560623	0.0591899	0.0621296	0.0675815	0.0658751	0.0694247	0.0273913
	H31-21K4me3			H31-21K4me3K9ac			H31-21K4me3K9acOH					Mean
	1	2	3	1	2	3	1	2	3			1	2	3
1	0.0281978	0.0295784	0.0293825	0.0182193	0.0273913	0.0262854	0.0432746	0.0447395	0.0469881		High	0.0734055	0.0680376	0.0694732
2	0.0295323	0.0305712	0.0343994	0.0235143	0.0319514	0.0322485	0.0429544	0.0501493	0.0428261		Low	0.0265091
3	0.0346174	0.0343317	0.0335284	0.0341298	0.0364892	0.0358647	0.057247	0.058123	0.0605109
4	0.0310979	0.0328674	0.0332378	0.0414891	0.0427048	0.0343673	0.0630978	0.0644785	0.0670057
5	0.0359975	0.0353877	0.0369743	0.0497649	0.0491009	0.0504866	0.0591212	0.0688349	0.0722717
6	0.0391252	0.0398914	0.0398102	0.0521624	0.0552339	0.05704	0.0691651	0.0712153	0.076574
7	0.0508153	0.0438845	0.0427269	0.0560623	0.0575777	0.0634476	0.068242	0.0719064	0.079418
8	0.0466488	0.0495038	0.0466774	0.0591899	0.0615052	0.060971	0.0688444	0.067998	0.0788362
9	0.0522396	0.0174107	0.0514352	0.0621296	0.064284	0.0681789	0.068247	0.0712524	0.0792817
10	0.061203	0.0599927	0.0581766	0.0675815	0.0667506	0.0687868	0.0648764	0.068648	0.0814867
11	0.0671766	0.0646047	0.0625571	0.0658751	0.0687592	0.0694453	0.0683167	0.0705057	0.218188			Inhibitor peptide concentration
12	0.0787425	0.0726275	0.0688464	0.0694247	0.065825	0.0688629	0.0686409	0.0616184	0.0781601			H3K4me3K9, H3K4me3K9ac, H3K4me3K9acOH
												µM	-Log[Inhib.]
												100	4
												50	4.30103
												25	4.60206
												12.5	4.90309
												6.25	5.20412
	H31-21K4me3			H31-21K4me3K9ac			H31-21K4me3K9acOH					3.125	5.50515
	1	2	3	1	2	3	1	2	3			1.5625	5.80618
4	3.6008	6.54484	6.12701	-19.9617	2.12436	-0.538702	39.0222	42.4316	47.6654			0.78125	6.10721
4.30103	6.44653	8.66177	16.8249	-7.21156	13.1049	13.8203	38.2768	55.0232	37.9782			0.390625	6.40824
4.60206	17.2898	16.6807	14.9677	18.3505	24.0318	22.5282	71.5432	73.5821	79.1401			0.195312	6.70927
4.90309	9.78489	13.5582	14.3479	36.0715	38.9991	18.9225	85.1612	88.3747	94.2569			0.0976562	7.0103
5.20412	20.2328	18.9322	22.3155	55.9997	54.4007	57.7374	75.9056	98.5144	106.514
5.50515	26.902	28.5359	28.3628	61.7728	69.1689	73.518	99.283	104.055	116.527
5.80618	51.8296	37.0506	34.5821	71.1636	74.8128	88.9474	97.1345	105.663	123.147
6.10721	42.9451	49.033	43.006	78.6949	84.2701	82.9837	98.5365	96.5664	121.793
6.40824	54.8666	*	53.1515	85.7737	90.9615	100.34	97.1462	104.141	122.83
6.70927	73.9799	71.3992	67.5265	98.9019	96.9011	101.804	89.3008	98.0793	127.962
7.0103	86.7178	81.2337	76.8673	94.7929	101.738	103.39	97.3083	102.403	*
	* Data point excluded
[truncated: 59 more columns]

## Sheet: Ext Fig 6o n=1
Time	1	2	3	1	2	3	1	2	3
0	12192	10111	10276	11264	10193	9817	9894	10516	9754
0.5	12643	10529	10808	11605	10596	10422	10432	11008	10292
1	12988	10951	11144	12162	11004	10723	10869	11556	10733
1.5	13387	11233	11447	12468	11366	11043	11212	11907	11113
2	13718	11596	11785	12901	11648	11425	11584	12329	11498
2.5	14042	11810	12032	13081	12031	11656	11964	12571	11823
3	14303	12038	12345	13312	12313	11966	12280	12836	12120
3.5	14620	12305	12529	13619	12562	12183	12580	13185	12404
4	14783	12624	12816	13877	12763	12463	12813	13428	12683
4.5	15106	12780	13123	14121	13044	12640	13119	13735	12911
5	15318	13019	13318	14366	13400	12912	13462	14163	13239
5.5	15581	13170	13554	14616	13570	13048	13620	14338	13457
6	15886	13403	13790	14871	13865	13337	13957	14632	13740
6.5	16048	13653	13954	15110	14085	13573	14185	14945	13968
7	16334	13950	14198	15280	14225	13736	14428	15178	14137
7.5	16413	14197	14493	15364	14553	14022	14692	15501	14408
8	16633	14333	14568	15647	14691	14103	14917	15669	14667
8.5	16794	14507	14850	15908	15020	14308	15017	15804	14870
9	17070	14646	15052	16111	15099	14474	15410	16040	15014
9.5	17215	14845	15282	16242	15300	14659	15746	16368	15264
10	17421	15066	15463	16432	15512	14890	15859	16587	15548
10.5	17606	15228	15699	16694	15629	15017	16005	16784	15682
11	17646	15321	15732	16795	15911	15288	16141	17005	15900
11.5	17880	15627	15895	16966	16095	15385	16435	17277	16183
12	18076	15772	16161	17227	16318	15567	16646	17359	16156
12.5	18288	15898	16234	17283	16487	15703	16846	17646	16433
13	18481	16015	16510	17431	16602	15861	16881	17795	16600
13.5	18513	16255	16538	17597	16774	16060	17184	18160	16756
14	18779	16307	16850	17816	16999	16240	17362	18273	17014
14.5	18937	16537	17008	17963	17182	16334	17537	18381	17255
15	18984	16696	17047	18006	17418	16513	17638	18623	17301
15.5	19141	16767	17299	18265	17502	16690	17910	18849	17473
16	19229	16872	17426	18349	17724	16914	18016	18947	17680
16.5	19417	17010	17572	18483	17649	16854	18097	19094	17825
17	19567	17208	17699	18643	18028	17147	18419	19364	17948
17.5	19710	17254	17841	18713	18110	17284	18557	19407	18180
18	19812	17399	17912	18915	18207	17434	18596	19770	18281
18.5	19982	17573	18112	19163	18343	17533	18745	19841	18376
19	20055	17727	18236	19196	18587	17758	18977	20056	18575
19.5	20073	17776	18371	19404	18646	17772	19213	20156	18674
20	20270	17939	18515	19478	18754	18001	19324	20297	18851
20.5	20360	17985	18631	19605	18892	18031	19392	20477	19040
21	20539	18200	18774	19711	19174	18188	19506	20745	19157
21.5	20520	18302	18846	19723	19121	18298	19723	20836	19189
22	20592	18272	18950	19915	19285	18259	19726	20907	19404
22.5	20840	18481	19080	19898	19420	18475	19912	21041	19468
23	20806	18533	19256	20125	19425	18678	20114	21145	19604
23.5	20977	18638	19317	20331	19658	18727	20228	21394	19664
24	21091	18731	19326	20343	19703	18815	20256	21435	19779
24.5	21158	18813	19511	20603	19893	19001	20449	21451	19963
25	21318	18997	19603	20628	19930	19097	20558	21658	20096
25.5	21308	19020	19712	20688	20089	19134	20595	21820	20242
26	21333	19109	19821	20689	20066	19152	20840	21815	20308
26.5	21456	19262	19958	20945	20253	19418	20725	22035	20409
27	21655	19248	19949	20810	20223	19241	20790	22130	20494
27.5	21743	19442	20050	21063	20419	19561	20974	22341	20594
28	21708	19499	20172	21086	20577	19670	21175	22368	20766
28.5	21760	19434	20391	21151	20549	19856	21345	22519	20847
29	21912	19681	20421	21330	20797	19817	21349	22528	20869
29.5	22001	19749	20541	21359	20782	19845	21569	22771	20993
	1	2	3	1	2	3	1	2	3
0	0	0	0	0	0	0	0	0	0
0.5	0.0966215	0.0895516	0.113975	0.0730553	0.086338	0.129614	0.11526	0.105405	0.11526
1	0.170534	0.17996	0.185959	0.192386	0.173747	0.1941	0.208882	0.222808	0.209739
1.5	0.256015	0.240375	0.250873	0.257943	0.251301	0.262656	0.282366	0.298005	0.29115
2	0.326928	0.318144	0.323286	0.350708	0.311717	0.344495	0.362063	0.388414	0.373632
2.5	0.396341	0.363991	0.376202	0.389271	0.39377	0.393984	0.443473	0.44026	0.443259
3	0.452257	0.412837	0.443259	0.43876	0.454185	0.460398	0.511173	0.497033	0.506888
3.5	0.520171	0.470039	0.482679	0.504531	0.50753	0.506888	0.575444	0.571802	0.567731
4	0.555091	0.538381	0.544165	0.559805	0.550592	0.566874	0.625362	0.623862	0.627504
4.5	0.62429	0.571802	0.609936	0.612079	0.610793	0.604795	0.690918	0.689633	0.67635
5	0.669709	0.623005	0.651713	0.664567	0.687062	0.663067	0.764402	0.781327	0.74662
5.5	0.726054	0.655355	0.702273	0.718127	0.723483	0.692204	0.798252	0.818819	0.793324
6	0.791396	0.705272	0.752833	0.772757	0.786683	0.754119	0.87045	0.881805	0.853954
6.5	0.826103	0.758832	0.787968	0.82396	0.833815	0.804679	0.919296	0.948861	0.9028
7	0.887375	0.822461	0.840243	0.860381	0.863809	0.8396	0.971356	0.998779	0.939006
7.5	0.9043	0.875378	0.903443	0.878377	0.934079	0.900872	1.02792	1.06798	0.997065
8	0.951432	0.904514	0.919511	0.939006	0.963644	0.918225	1.07612	1.10397	1.05255
8.5	0.985925	0.941791	0.979926	0.994923	1.03413	0.962144	1.09754	1.13289	1.09604
9	1.04505	0.971571	1.0232	1.03841	1.05105	0.997708	1.18174	1.18345	1.12689
9.5	1.07612	1.0142	1.07248	1.06648	1.09411	1.03734	1.25372	1.25372	1.18045
10	1.12025	1.06155	1.11125	1.10718	1.13953	1.08683	1.27793	1.30064	1.2413
10.5	1.15989	1.09626	1.16181	1.16331	1.1646	1.11404	1.30921	1.34285	1.27
11	1.16846	1.11618	1.16888	1.18495	1.22501	1.1721	1.33835	1.39019	1.31671
11.5	1.21859	1.18174	1.2038	1.22159	1.26443	1.19288	1.40133	1.44846	1.37734
12	1.26058	1.2128	1.26079	1.2775	1.31221	1.23187	1.44654	1.46603	1.37155
12.5	1.306	1.2398	1.27643	1.2895	1.34842	1.26101	1.48938	1.52752	1.4309
13	1.34734	1.26486	1.33556	1.32121	1.37305	1.29486	1.49688	1.55944	1.46668
13.5	1.3542	1.31628	1.34156	1.35677	1.4099	1.33749	1.5618	1.63764	1.5001
14	1.41119	1.32742	1.4084	1.40369	1.45811	1.37605	1.59993	1.66185	1.55537
14.5	1.44504	1.3767	1.44225	1.43518	1.49731	1.39619	1.63742	1.68498	1.607
15	1.45511	1.41076	1.45061	1.44439	1.54787	1.43454	1.65906	1.73683	1.61686
15.5	1.48874	1.42597	1.5046	1.49988	1.56587	1.47246	1.71733	1.78525	1.65371
16	1.50759	1.44846	1.5318	1.51788	1.61343	1.52045	1.74004	1.80624	1.69805
16.5	1.54787	1.47803	1.56308	1.54659	1.59736	1.50759	1.7574	1.83774	1.72912
17	1.58001	1.52045	1.59029	1.58086	1.67856	1.57037	1.82638	1.89558	1.75547
17.5	1.61064	1.5303	1.62071	1.59586	1.69612	1.59972	1.85595	1.90479	1.80517
18	1.6325	1.56137	1.63592	1.63914	1.71691	1.63185	1.8643	1.98256	1.82681
18.5	1.66892	1.59865	1.67877	1.69227	1.74604	1.65306	1.89622	1.99777	1.84716
19	1.68456	1.63164	1.70534	1.69934	1.79832	1.70127	1.94593	2.04383	1.8898
19.5	1.68841	1.64214	1.73426	1.7439	1.81096	1.70427	1.99649	2.06526	1.91101
20	1.73062	1.67706	1.76511	1.75975	1.83409	1.75333	2.02027	2.09546	1.94893
20.5	1.7499	1.68691	1.78996	1.78696	1.86366	1.75975	2.03484	2.13403	1.98942
21	1.78825	1.73297	1.8206	1.80967	1.92407	1.79339	2.05926	2.19144	2.01448
21.5	1.78418	1.75483	1.83602	1.81224	1.91272	1.81695	2.10575	2.21094	2.02134
22	1.7996	1.7484	1.8583	1.85338	1.94785	1.8086	2.10639	2.22615	2.0674
22.5	1.85273	1.79317	1.88615	1.84973	1.97678	1.85487	2.14624	2.25486	2.08111
23	1.84545	1.80431	1.92386	1.89837	1.97785	1.89837	2.18952	2.27714	2.11025
23.5	1.88208	1.82681	1.93693	1.9425	2.02777	1.90886	2.21394	2.33048	2.1231
24	1.90651	1.84673	1.93886	1.94507	2.03741	1.92772	2.21994	2.33927	2.14774
24.5	1.92086	1.8643	1.97849	2.00077	2.07811	1.96756	2.26129	2.3427	2.18716
25	1.95514	1.90372	1.9982	2.00613	2.08604	1.98813	2.28464	2.38704	2.21565
25.5	1.953	1.90865	2.02155	2.01898	2.1201	1.99606	2.29256	2.42175	2.24693
26	1.95835	1.92772	2.0449	2.0192	2.11517	1.99991	2.34505	2.42068	2.26107
26.5	1.9847	1.96049	2.07425	2.07404	2.15524	2.0569	2.32041	2.46781	2.28271
27	2.02734	1.9575	2.07233	2.04512	2.14881	2.01898	2.33434	2.48816	2.30092
27.5	2.04619	1.99906	2.09396	2.09932	2.1908	2.08754	2.37376	2.53337	2.32234
28	2.03869	2.01127	2.1201	2.10425	2.22465	2.11089	2.41682	2.53915	2.35919
28.5	2.04983	1.99734	2.16702	2.11817	2.21865	2.15074	2.45324	2.5715	2.37655
29	2.0824	2.05026	2.17345	2.15652	2.27178	2.14238	2.4541	2.57343	2.38126
29.5	2.10146	2.06483	2.19916	2.16274	2.26857	2.14838	2.50123	2.62549	2.40782
	1	2	3	1	2	3	1	2	3
	0.157606	0.146637	0.147078	0.162564	0.155574	0.153321	0.173215	0.178601	0.17559

## Sheet: Ext Fig 6o n=2
Time	1	2	3	1	2	3	1	2	3
0	10678	13968	14079	11791	18120	10349	10612	21221	11464
0.5	11237	14498	14807	12271	18528	10820	11071	21710	11888
1	11482	14977	15222	12586	18766	11267	11452	22026	12285
1.5	11881	15288	15579	12970	19082	11532	11911	22588	12700
2	12180	15643	15917	13282	19668	11872	12283	23030	13062
2.5	12522	15974	16250	13631	19799	12202	12551	23467	13273
3	12800	16337	16490	13926	20085	12485	12782	23566	13623
3.5	13050	16589	16527	14130	20400	12727	13121	23911	13797
4	13294	16816	17024	14430	20751	12940	13338	24259	14059
4.5	13633	17016	17279	14554	20806	13233	13672	24377	14189
5	13800	17202	17499	14662	20910	13303	13785	24559	14434
5.5	13980	17471	17578	14866	21089	13636	14003	24838	14689
6	14130	17752	17812	15157	21308	13790	14292	25091	14855
6.5	14387	17869	18232	15375	21621	13939	14493	25184	15121
7	14578	18104	18515	15550	21671	14157	14802	25506	15246
7.5	14825	18235	18748	15721	21899	14316	14902	25696	15487
8	14904	18431	18950	15867	22062	14606	15066	25898	15615
8.5	15078	18715	19154	16093	22108	14615	15341	25967	15789
9	15391	18729	19348	16172	22376	14929	15453	26276	15982
9.5	15439	19047	19526	16302	22454	15012	15746	26515	16124
10	15618	19234	19902	16528	22471	15254	15932	26764	16345
10.5	15848	19339	19863	16657	22761	15388	16047	26719	16615
11	15979	19373	20046	16876	22829	15446	16128	27044	16674
11.5	16105	19549	20250	17054	23187	15670	16398	27137	16894
12	16230	19865	20418	17133	23127	15780	16642	27189	16945
12.5	16429	19868	20566	17287	23226	15821	16674	27522	17047
13	16578	20014	20769	17408	23532	16015	16835	27669	17253
13.5	16785	20211	20734	17541	23625	16264	17098	27653	17357
14	16782	20367	20884	17727	23767	16380	17224	27869	17657
14.5	16929	20502	21015	17862	23979	16558	17257	28094	17768
15	17153	20652	21227	17996	23952	16685	17456	28003	17823
15.5	17310	20603	21385	18121	24092	16878	17572	28167	17943
16	17417	20896	21554	18157	24137	16923	17664	28401	17987
16.5	17466	21019	21710	18359	24393	17004	17862	28469	18138
17	17667	21182	21886	18444	24359	16921	17927	28647	18277
17.5	17728	21200	22091	18520	24455	17235	18259	28982	18324
18	17895	21437	22491	18727	24615	17260	18249	28970	18556
18.5	18072	21466	22669	18889	24769	17444	18308	28975	18669
19	18082	21531	22582	18876	24812	17490	18429	29306	18732
19.5	18233	21570	22812	19065	24949	17717	18662	29272	18781
20	18459	21757	22758	19157	25101	17849	18764	29402	18984
20.5	18490	21754	22734	19296	25280	17852	18841	29494	19136
21	18632	21838	23027	19299	25409	17989	18972	29606	19157
21.5	18696	22127	23267	19523	25538	18043	19085	29785	19353
22	18809	22248	22962	19638	25488	18037	19157	29633	19508
22.5	18880	22284	23044	19578	25762	18299	19190	29846	19538
23	18963	22471	23165	19738	25845	18382	19370	30201	19595
23.5	19115	22618	23112	19912	25933	18337	19503	30184	19644
24	19212	22637	23333	19857	26029	18566	19660	30047	19742
24.5	19348	22845	23471	20078	26078	18684	19640	30166	19948
25	19460	22744	23514	20136	26128	18726	19737	30331	19897
25.5	19625	22923	23637	20175	26049	18784	19865	30426	19961
26	19611	22950	23677	20317	26291	18947	19899	30537	20024
26.5	19663	23125	23995	20306	26075	18921	19962	30542	20256
27	19751	23136	24378	20332	26234	19001	20132	30790	20230
27.5	19935	23297	24377	20462	26350	19081	20111	30853	20320
28	19989	23341	24504	20547	26286	19263	20384	30773	20395
28.5	20075	23346	24452	20692	26388	19404	20363	30998	20606
29	20102	23516	24722	20648	26645	19252	20483	31027	20707
29.5	20118	23407	24946	20786	26653	19451	20498	31148	20635
	1	2	3	1	2	3	1	2	3
0	-0.119759	-0.113546	-0.155965	-0.102834	-0.0874092	-0.100906	-0.0983354	-0.104763	-0.090837
0.5	0	0	0	0	0	0	0	0	0
1	0.0524884	0.10262	0.0889089	0.0674851	0.0509887	0.0957645	0.0816248	0.0676993	0.0850526
1.5	0.137969	0.169248	0.165392	0.149753	0.118688	0.152538	0.17996	0.188101	0.173961
2	0.202027	0.245303	0.237804	0.216595	0.244232	0.225379	0.259657	0.282795	0.251516
2.5	0.275296	0.316216	0.309146	0.291364	0.272297	0.296077	0.317073	0.376417	0.29672
3	0.334854	0.393984	0.360563	0.354564	0.333569	0.356707	0.366562	0.397626	0.371703
3.5	0.388414	0.447972	0.36849	0.398269	0.401054	0.408552	0.439188	0.471538	0.408981
4	0.440688	0.496604	0.474966	0.46254	0.476252	0.454185	0.485678	0.546093	0.465111
4.5	0.513315	0.539452	0.529597	0.489106	0.488035	0.516957	0.557234	0.571373	0.492962
5	0.549093	0.5793	0.576729	0.512244	0.510316	0.531954	0.581443	0.610365	0.545451
5.5	0.587656	0.63693	0.593654	0.555948	0.548664	0.603295	0.628147	0.670137	0.600081
6	0.619791	0.697131	0.643786	0.618292	0.595582	0.636288	0.690061	0.72434	0.635645
6.5	0.674851	0.722197	0.733766	0.664996	0.662639	0.668209	0.733123	0.744264	0.692632
7	0.71577	0.772543	0.794396	0.702487	0.673351	0.714913	0.799323	0.813248	0.719412
7.5	0.768687	0.800608	0.844313	0.739122	0.722197	0.748977	0.820747	0.853954	0.771044
8	0.785612	0.842599	0.887589	0.770401	0.757118	0.811106	0.855882	0.89723	0.798466
8.5	0.822889	0.903443	0.931294	0.818819	0.766973	0.813034	0.914797	0.912012	0.835744
9	0.889946	0.906442	0.972856	0.835744	0.824389	0.880305	0.938792	0.978212	0.877092
9.5	0.900229	0.97457	1.01099	0.863594	0.841099	0.898087	1.00156	1.02941	0.907513
10	0.938578	1.01463	1.09154	0.912012	0.844742	0.949933	1.04141	1.08276	0.95486
10.5	0.987853	1.03713	1.08319	0.939649	0.906871	0.97864	1.06605	1.07312	1.0127
11	1.01592	1.04441	1.12239	0.986567	0.921439	0.991066	1.0834	1.14275	1.02534
11.5	1.04291	1.08212	1.1661	1.0247	0.998136	1.03906	1.14125	1.16267	1.07248
12	1.06969	1.14982	1.20209	1.04163	0.985282	1.06262	1.19352	1.17381	1.0834
12.5	1.11233	1.15046	1.2338	1.07462	1.00649	1.07141	1.20038	1.24515	1.10526
13	1.14425	1.18174	1.27729	1.10054	1.07205	1.11297	1.23487	1.27665	1.14939
13.5	1.18859	1.22394	1.26979	1.12904	1.09197	1.16631	1.29121	1.27322	1.17167
14	1.18795	1.25736	1.30193	1.16888	1.12239	1.19116	1.31821	1.31949	1.23594
14.5	1.21944	1.28629	1.32999	1.19781	1.16781	1.2293	1.32528	1.3677	1.25972
15	1.26743	1.31842	1.37541	1.22651	1.16203	1.25651	1.36791	1.3482	1.2715
15.5	1.30107	1.30792	1.40926	1.25329	1.19202	1.29786	1.39276	1.38334	1.29721
16	1.32399	1.3707	1.44547	1.26101	1.20166	1.3075	1.41247	1.43347	1.30664
16.5	1.33449	1.39705	1.47889	1.30428	1.25651	1.32485	1.45489	1.44804	1.33899
17	1.37755	1.43197	1.51659	1.32249	1.24922	1.30707	1.46882	1.48617	1.36877
17.5	1.39062	1.43582	1.56051	1.33877	1.26979	1.37434	1.53994	1.55794	1.37884
18	1.4264	1.4866	1.64621	1.38312	1.30407	1.37969	1.5378	1.55537	1.42854
18.5	1.46432	1.49281	1.68434	1.41783	1.33706	1.41911	1.55044	1.55644	1.45275
19	1.46646	1.50674	1.6657	1.41504	1.34627	1.42897	1.57637	1.62735	1.46625
19.5	1.49881	1.51509	1.71498	1.45553	1.37562	1.4776	1.62628	1.62007	1.47674
20	1.54723	1.55516	1.70341	1.47524	1.40819	1.50588	1.64814	1.64792	1.52023
20.5	1.55387	1.55451	1.69827	1.50502	1.44654	1.50652	1.66463	1.66763	1.5528
21	1.58429	1.57251	1.76104	1.50567	1.47417	1.53587	1.6927	1.69163	1.5573
21.5	1.598	1.63442	1.81246	1.55366	1.50181	1.54744	1.71691	1.72997	1.59929
22	1.62221	1.66035	1.74711	1.57829	1.4911	1.54616	1.73233	1.69741	1.6325
22.5	1.63742	1.66806	1.76468	1.56544	1.5498	1.60229	1.7394	1.74304	1.63892
23	1.6552	1.70812	1.7906	1.59972	1.56758	1.62007	1.77796	1.8191	1.65113
23.5	1.68777	1.73961	1.77925	1.63699	1.58643	1.61043	1.80646	1.81546	1.66163
24	1.70855	1.74369	1.8266	1.62521	1.607	1.65949	1.84009	1.7861	1.68263
24.5	1.73769	1.78825	1.85616	1.67256	1.6175	1.68477	1.83581	1.8116	1.72676
25	1.76168	1.76661	1.86537	1.68498	1.62821	1.69377	1.85659	1.84695	1.71583
25.5	1.79703	1.80496	1.89172	1.69334	1.61129	1.70619	1.88401	1.8673	1.72955
26	1.79403	1.81074	1.90029	1.72376	1.66313	1.74111	1.8913	1.89108	1.74304
26.5	1.80517	1.84823	1.96842	1.7214	1.61686	1.73554	1.90479	1.89215	1.79275
27	1.82402	1.85059	2.05047	1.72697	1.65092	1.75268	1.94121	1.94528	1.78718
27.5	1.86344	1.88508	2.05026	1.75483	1.67577	1.76982	1.93671	1.95878	1.80646
28	1.87501	1.89451	2.07747	1.77304	1.66206	1.80881	1.9952	1.94164	1.82253
28.5	1.89344	1.89558	2.06633	1.8041	1.68391	1.83902	1.9907	1.98985	1.86773
29	1.89922	1.932	2.12417	1.79467	1.73897	1.80646	2.01641	1.99606	1.88937
29.5	1.90265	1.90865	2.17216	1.82424	1.74069	1.84909	2.01962	2.02198	1.87394
	1	2	3	1	2	3	1	2	3
	0.152391	0.168648	0.178026	0.15446	0.14851	0.155304	0.16882	0.192839	0.158928

[truncated: 1 more sheets: Ext Fig 6m&n IC50 values]
