# Supplementary material for: KDM3A catalyses the oxidation of acetyl-lysine to hydroxyacetyl-lysine on histone H3K9
Source: Nat Chem. 2026 Apr 15;18(5):823–34. doi: 10.1038/s41557-026-02112-x (PMC13149330; doi:10.1038/s41557-026-02112-x)
Supplement: Supplementary file 9 — Immunofluorescence data analysis of Extended Data Fig. 8d. [file 41557_2026_2112_MOESM9_ESM.xlsx]

## Sheet: Ext Fig 8
Primary Antibody	Secondary antibody	Transfected KDM plasmid	All - No. of Objects (DAPI)	All - Overall intensity Nucleus - Alexa 594 Mean	All - Overall intensity Nucleus - Alexa 594 Mean - StdDev	All - Overall intensity Nucleus - Alexa 488 Mean per Well	All - Overall intensity Nucleus - Alexa 488 Mean - StdDev per Well	KDM Transfected - Number of Objects (DAPI)	KDM Transfected - Overall intensity Nucleus Alexa 594 Mean per Well	KDM Transfected - Overall intensity Nucleus Alexa 594 Mean - StdDev per Well	KDM Transfected - Overall intensity Nucleus Alexa 488 Mean per Well	KDM Transfected - Overall intensity Nucleus Alexa 488 Mean - StdDev per Well	Nontransfected - Number of Objects (DAPI)	Nontransfected - Overall Intensity Nucleus - Alexa 594 Mean - Mean per Well	Nontransfected - Overall Intensity Nucleus - Alexa 594 Mean - StdDev per...	Nontransfected - Overall intensity Nucleus - Alexa 488 of Nontransfected Mean - Mean per Well	Nontransfected - Overall intensity Nucleus - Alexa 488 of Nontransfected Mean - StdDev per Well
H3K9me2 (mouse); Flag (rabbit)	rabbit Alexa488; mouse Alexa594	Flag-KDM3AFL WT	11853	590.3	356.9	476.9	508.6	1385	350.6	299.4	1640	640.3	7767	637.6	321	226.2	59.99
H3K9me2 (mouse); Flag (rabbit)	rabbit Alexa488; mouse Alexa594	Flag-KDM3AFL WT	12116	638.8	381	490.6	497.1	1499	342.6	293.6	1604	586.6	8341	758.3	341.2	251	59.67
H3K9me2 (mouse); Flag (rabbit)	rabbit Alexa488; mouse Alexa594	Flag-KDM3AFL WT	9119	616.7	362	504.8	479	1090	361.1	332.9	1589	581.2	6167	724.9	323.4	273.7	61.35
H3K9me2 (mouse); Flag (rabbit)	rabbit Alexa488; mouse Alexa594	Flag-KDM3AFL Mut	8833	594.3	325.8	332.8	292	267	1151	696.1	1531	646.2	6961	546.8	258.7	226	64.03
H3K9me2 (mouse); Flag (rabbit)	rabbit Alexa488; mouse Alexa594	Flag-KDM3AFL Mut	8804	611.9	358	346.4	342.5	366	1140	554.6	1561	736.5	6799	547.9	300.6	217.7	64.62
H3K9me2 (mouse); Flag (rabbit)	rabbit Alexa488; mouse Alexa594	Flag-KDM3AFL Mut	5291	789.1	492.1	372.2	381.2	263	1496	876.7	1598	801.2	3913	677.7	367	220.6	69.67
H3K9acOH (rabbit); Flag (mouse)	rabbit Alexa488; mouse Alexa594	Flag-KDM3AFL WT	14002	827.7	692	1084	217.4	3433	1847	709.9	1279	317.9	3015	350.2	35.26	982.3	118.7
H3K9acOH (rabbit); Flag (mouse)	rabbit Alexa488; mouse Alexa594	Flag-KDM3AFL WT	16732	726.3	728.2	1024	272.3	3756	1858	773.7	1301	404.7	8722	297.2	47.92	914.7	106.8
H3K9acOH (rabbit); Flag (mouse)	rabbit Alexa488; mouse Alexa594	Flag-KDM3AFL WT	15186	739.7	658.2	1025	279.9	3672	1719	648.5	1267	394.9	6891	310.2	46.32	914.3	126.7
H3K9acOH (rabbit); Flag (mouse)	rabbit Alexa488; mouse Alexa594	Flag-KDM3AFL Mut	8744	592.8	618.3	922.6	266.9	1354	1755	823.2	1043	540.1	5152	276.3	52	881.2	111.1
H3K9acOH (rabbit); Flag (mouse)	rabbit Alexa488; mouse Alexa594	Flag-KDM3AFL Mut	9838	677	643.4	919.7	166.1	1817	1763	793.1	974.9	246.4	4557	294.3	53.22	868.4	97.72
H3K9acOH (rabbit); Flag (mouse)	rabbit Alexa488; mouse Alexa594	Flag-KDM3AFL Mut	9147	623.5	643.4	871.4	426.2	1532	1724	904.4	956.4	567.4	4685	272.4	57.8	817.1	95.67
H3K9ac (rabbit); Flag (mouse)	rabbit Alexa488; mouse Alexa594	Flag-KDM3AFL WT	16634	705.2	669.6	2105	729.6	3551	1786	708.1	2640	1059	11286	353.5	93.9	1906	483.9
H3K9ac (rabbit); Flag (mouse)	rabbit Alexa488; mouse Alexa594	Flag-KDM3AFL WT	12191	768.2	890.6	2068	992.9	2876	1932	1217	2701	1486	7921	344.4	94.22	1790	547.4
H3K9ac (rabbit); Flag (mouse)	rabbit Alexa488; mouse Alexa594	Flag-KDM3AFL WT	11680	727	731.7	1965	877.2	2702	1780	869	2532	1273	7547	340.4	95.01	1725	562.3
H3K9ac (rabbit); Flag (mouse)	rabbit Alexa488; mouse Alexa594	Flag-KDM3AFL Mut	11020	672.5	596.8	2327	1002	1915	1692	793.1	2539	1568	7320	381.8	97.95	2258	775.9
H3K9ac (rabbit); Flag (mouse)	rabbit Alexa488; mouse Alexa594	Flag-KDM3AFL Mut	13298	644	550.4	2179	817.5	2180	1623	724.7	2267	1196	8947	374.8	95.71	2154	695.6
H3K9ac (rabbit); Flag (mouse)	rabbit Alexa488; mouse Alexa594	Flag-KDM3AFL Mut	7978	695	666.2	2010	827.4	1543	1762	852.9	2217	1212	5174	358	97.71	1931	676

## Sheet: Ext Fig 8 analysed
Primary Antibody	Secondary antibody	Transfected KDM plasmid	KDM Transfected - Overall intensity Nucleus Alexa 594 Mean per Well	KDM Transfected - Overall intensity Nucleus Alexa 594 Mean - StdDev per Well	KDM Transfected - Number of Objects (DAPI)	KDM Transfected - Overall intensity Nucleus Alexa 488 Mean per Well	KDM Transfected - Overall intensity Nucleus Alexa 488 Mean - StdDev per Well	KDM Transfected - Number of Objects (DAPI)
H3K9me2 (mouse); Flag (rabbit)	rabbit Alexa488; mouse Alexa594	Flag-KDM3AFL WT	350.6	299.4	1385
H3K9me2 (mouse); Flag (rabbit)	rabbit Alexa488; mouse Alexa594	Flag-KDM3AFL WT	342.6	293.6	1499
H3K9me2 (mouse); Flag (rabbit)	rabbit Alexa488; mouse Alexa594	Flag-KDM3AFL WT	361.1	332.9	1090
H3K9me2 (mouse); Flag (rabbit)	rabbit Alexa488; mouse Alexa594	Flag-KDM3AFL Mut	1151	696.1	267
H3K9me2 (mouse); Flag (rabbit)	rabbit Alexa488; mouse Alexa594	Flag-KDM3AFL Mut	1140	554.6	366
H3K9me2 (mouse); Flag (rabbit)	rabbit Alexa488; mouse Alexa594	Flag-KDM3AFL Mut	1496	876.7	263
H3K9acOH (rabbit); Flag (mouse)	rabbit Alexa488; mouse Alexa594	Flag-KDM3AFL WT		709.9		1279	317.9	3433
H3K9acOH (rabbit); Flag (mouse)	rabbit Alexa488; mouse Alexa594	Flag-KDM3AFL WT				1301	404.7	3756
H3K9acOH (rabbit); Flag (mouse)	rabbit Alexa488; mouse Alexa594	Flag-KDM3AFL WT				1267	394.9	3672
H3K9acOH (rabbit); Flag (mouse)	rabbit Alexa488; mouse Alexa594	Flag-KDM3AFL Mut				1043	540.1	1354
H3K9acOH (rabbit); Flag (mouse)	rabbit Alexa488; mouse Alexa594	Flag-KDM3AFL Mut				974.9	246.4	1817
H3K9acOH (rabbit); Flag (mouse)	rabbit Alexa488; mouse Alexa594	Flag-KDM3AFL Mut				956.4	567.4	1532
H3K9ac (rabbit); Flag (mouse)	rabbit Alexa488; mouse Alexa594	Flag-KDM3AFL WT				2640	1059	3551
H3K9ac (rabbit); Flag (mouse)	rabbit Alexa488; mouse Alexa594	Flag-KDM3AFL WT				2701	1486	2876
H3K9ac (rabbit); Flag (mouse)	rabbit Alexa488; mouse Alexa594	Flag-KDM3AFL WT				2532	1273	2702
H3K9ac (rabbit); Flag (mouse)	rabbit Alexa488; mouse Alexa594	Flag-KDM3AFL Mut				2539	1568	1915
H3K9ac (rabbit); Flag (mouse)	rabbit Alexa488; mouse Alexa594	Flag-KDM3AFL Mut				2267	1196	2180
H3K9ac (rabbit); Flag (mouse)	rabbit Alexa488; mouse Alexa594	Flag-KDM3AFL Mut				2217	1212	1543
					Unpaired t-test
		mean	Stdev	n	P value	P value summary	Significantly different (P < 0.05)?	One- or two-tailed P value?
H3K9me2	Flag-KDM3AFL WT	351.433	9.27811	3	0.001	**	Yes	Two-tailed
H3K9me2	Flag-KDM3AFL Mut	1262.33	202.436	3
H3K9acOH	Flag-KDM3AFL WT	1282.33	17.2434	3	<.001	***	Yes	Two-tailed
H3K9acOH	Flag-KDM3AFL Mut	991.433	177.973	3
H3K9ac	Flag-KDM3AFL WT	2624.33	85.5823	3	0.064	ns	No	Two-tailed
H3K9ac	Flag-KDM3AFL Mut	2341	173.286	3
