# Supplementary material for: KDM3A catalyses the oxidation of acetyl-lysine to hydroxyacetyl-lysine on histone H3K9
Source: Nat Chem. 2026 Apr 15;18(5):823–34. doi: 10.1038/s41557-026-02112-x (PMC13149330; doi:10.1038/s41557-026-02112-x)
Supplement: Supplementary file 10 — Raw data for graphs Extended Data Fig. 9c,f,g,h. [file 41557_2026_2112_MOESM10_ESM.xlsx]

## Sheet: Ext Fig 9c
HDAC8
peptide	assay repeats	technical replicates	specific activity (nmol•min-1•μM-1)
H3(1–20)K9ac	1	1	0.00032
		2	0.000334
		3	0.000289
	2	1	0.00022
		2	0.000244
		3	0.000204
H3(1–20)K9acOH	1	1	0.000245
		2	0.000239
		3	0.000274
	2	1	0.000268
		2	0.000235
		3	0.000213

## Sheet: Ext Fig 9f
Sirt1
peptide	assay repeats	technical replicates	specific activity (nmol•min-1•μM-1)
H3(1–20)K9ac	1	1	0.098474
		2	0.083822
		3	0.096759
	2	1	0.11554
		2	0.109709
		3	0.115473
H3(1–20)K9acOH	1	1	0.001662
		2	0.001742
		3	0.001882
	2	1	0.001937
		2	0.001695
		3	0.002007

## Sheet: Ext Fig 9g
	H3K14 acetylation (%)
	H31-21				H31-21K9ac				H31-21K9acOH
Time (min)	n = 1		n = 2		n = 1		n = 2		n = 1		n = 2
0	0	0	0	0	0	0	0	0	0	0	0	0
2	0	0	0	5.53	0	0	4.06	2.13	0	2.49735	0	0
4	9.20559	13.6095	11.86	12.44	6.77318	7.23227	11.23	10.38	5.85774	8.07947	9.66	9.85
6	32.8307	29.446	31.07	32.67	24.9134	33.6973	29.18	39.24	21.852	15.9618	20.45	15.84
8	70.6505	53.7181	65.13	64.57	50.168	30.5379	41.94	57.67	24.0463	43.5698	33.13	54.19
10	69.792	68.4612	74.58	54.79	57.1356	65.2332	59.59	66.27	59.9137	51.0481	39.22	56.39
15	89.4232	90.5357	80.8	76	82.958	80.5034	71.91	85.01	77.9365	75.2737	61.51	81.97
20	100	96.3537	100	93.19	94.3738	93.7392	90.22	91.5	74.6128	87.1764	72.09	90.01
25	100	97.4479			100	96.6069			96.6267	95.4225
30	100	98.6987	100	100	97.2873	100	100	95.53	100	98.324	84.08	95.43
45	100	100	100	100	100	100	98.18	100	100	100	100	100
60	100	100	100	100	100	100	100	100	100	100	100	100
	Slope (uM / min)
	H31-21				H31-21K9ac				H31-21K9acOH
	n = 1		n = 2		n = 1		n = 2		n = 1		n = 2
Initial rates	2.196	1.8882	2.222	1.5896	1.7634	1.7084	1.5784	1.861	1.6436	1.5652	1.0136	1.7798
(4 - 10 min)

## Sheet: Ext Fig 9h
n = 1	% Normalised AS signal										Ext Fig 6n
-Log[Inhibitor] (M)	H31-21			H31-21K9ac			H31-21K9acOH					n = 1		n = 2		mean	stdev
4	107.52	99.58	126.06	-0.27	-0.41	-0.25	-0.74	-0.72	-0.45		Competitor	pIC50	IC50 (µM)	pIC50	IC50 (µM)	pIC50		IC50 (µM)
4.3	71.7	66.16	83.33	1.04	1.36	2.8	5.87	8.68	10.36		H31-21	unstable	N.I.	unstable	N.I.			N.I.
4.6	109.5	150.93*	157.37*	27.51	27.97	38.55	48.54	56.52	66.19		H31-21K9ac	4.779	16.6341	4.903	12.5026	4.841	0.0876812	14.4212
4.9	102.54	148.17*	101.74	59.67	66.26	72.76	84.68	83.98	101.91		H31-21K9acOH	4.572	26.7917	4.685	20.6538	4.6285	0.0799031	23.5234
5.2	92.33	85.37	83.99	81.42	84.79	89.36	83.32	97.38	110.63
5.51	73.19	75.31	79.49	92.05	103.69	99	99.34	108.47	126.04
5.81	69.72	75.66	79.8	98.94	98.36	104.5	98.49	106.43	134.03
6.11	81.19	85.54	79.43	101.71	121.91	108.71	93.6	109.36	110.48
6.41	61.98	72.03	65.77	96.94	98.31	105.16	92.74	102.77	112.34
6.71	65.15	67.74	70.45	100.26	117.05	116.65	106.4	119.19	123.48
7.01	58.49	65.91	74.34	111.89	119.01	131.83	116.22	130.55	144.97*
7.31	106.54	112.46	81	114.5	157.93*	150.62*	110.26	151.7*	136.09*
n = 2	% Normalised AS signal
-Log[Inhibitor] (M)	H31-21			H31-21K9ac			H31-21K9acOH
4	179.72*	138.05*	230.48*	-0.69	-0.28	-0.22	-0.24	-0.63	-0.5
4.3	109.41	111.97	126.35	1.74	1.25	2.09	8.74	10.98	13.58
4.6	112.33	112.42	123.1	20.54	19.19	26.13	39.94	39.54	48.28
4.9	112.3	119	121.46	46.33	55.83	63.59	63.93	76.26	79.49
5.2	116.05	115.18	120.12	67.92	72.91	80.92	83.88	92.96	89.9
5.51	97.87	103.06	114.15	85.82	85.63	96.05	91.86	99.26	110.78
5.81	94.39	100.67	105.37	92.88	94.06	96.16	98.13	101.29	113.44
6.11	92.54	96.69	104.27	104.68	102.58	109.82	112.55	111.07	114.51
6.41	95.53	92.5	103.69	101.16	100.19	104.85	104.26	102.71	111.59
6.71	82.53	95.02	92.44	95.12	100.22	103.92	105.76	105	110.67
7.01	82.14	96	96.2	95.87	86.58	106.67	98.41	107.11	108.83
7.31	108.42	110	107.25	102.53	102.77	110.83	91.62	108.25	104.4		* Data excluded from analysis
