# Supplementary material for: KDM3A catalyses the oxidation of acetyl-lysine to hydroxyacetyl-lysine on histone H3K9
Source: Nat Chem. 2026 Apr 15;18(5):823–34. doi: 10.1038/s41557-026-02112-x (PMC13149330; doi:10.1038/s41557-026-02112-x)
Supplement: Supplementary file 11 — Raw data for graph. [file 41557_2026_2112_MOESM11_ESM.xlsx]

## Sheet: Extended Fig10a
	Relative abundance (%)
PTM	KDM3A (WT)			KDM3A (Mut)
	Sample 1	Sample 2	Sample 3	Sample 1	Sample 2	Sample 3
K9	38.01	43.57	33.5	15.42	14.65	15.25
K9me1	2.64	0.09	2.96	10.64	7.61	8.38
K9me2	4.27	4.76	6.42	20.94	20.21	20.37
K9me3	8.26	7.54	7.88	9.87	10.91	9.15
K9ac	2.13	1.93	1.85	0.01	0.01	1.11
K14ac	33.04	39.29	32.75	12.44	11.18	12.39
K9me1K14ac	3.2	0	4.7	13.81	10.31	13.66
K9me2K14ac	2.13	0.11	3.62	11.26	17.27	13.16
K9me3K14ac	2.68	0.14	3.13	4.36	7.16	5.36
K9acK14ac	3.46	2.51	3.11	1.25	0.68	1.17
Total Kme	26.6505	15.144	31.8211	72.1274	74.1564	71.2406
Total Kac	44.6748	42.133	47.3886	43.1243	46.6102	45.738
Total K9acOH	0.162508	0.102168	0.0798359	0.00110742	0.00126183	0.00738205

## Sheet: Extended Fig 10b
	Relative abundance (%)
PTM	KDM3A (WT)			KDM3A (Mut)
	Sample 1	Sample 2	Sample 3	Sample 1	Sample 2	Sample 3
K9acOH K14/K14ac	0.1625	0.1022	0.0798	0.0011	0.0013	0.0074

## Sheet: Extended Fig 10c
	Relative abundance (%)						P-value (WT vs Mut)
PTM	KDM3A (WT)			KDM3A (Mut)
	Sample 1	Sample 2	Sample 3	Sample 1	Sample 2	Sample 3
K9	38.01	43.57	33.5	15.42	14.65	15.25	0.00134063
K9me1	2.64	0.09	2.96	10.64	7.61	8.38	0.00556837
K9me2	4.27	4.76	6.42	20.94	20.21	20.37	2.37279e-05
K9me3	8.26	7.54	7.88	9.87	10.91	9.15	0.0195003
K9ac	2.13	1.93	1.85	0.01	0.01	1.11	0.0134253
K14ac	33.04	39.29	32.75	12.44	11.18	12.39	0.00044454
K9me1K14ac	3.2	0	4.7	13.81	10.31	13.66	0.00518523
K9me2K14ac	2.13	0.11	3.62	11.26	17.27	13.16	0.00427212
K9me3K14ac	2.68	0.14	3.13	4.36	7.16	5.36	0.0426579
K9acK14ac	3.46	2.51	3.11	1.25	0.68	1.17	0.00377606
Total Kme	26.6505	15.144	31.8211	72.1274	74.1564	71.2406	0.000661587
Total Kac	44.6748	42.133	47.3886	43.1243	46.6102	45.738	0.828866
Total K9acOH	0.162508	0.102168	0.0798359	0.00110742	0.00126183	0.00738205	0.0107941
